# Supplementary material for: Machine learning to predict the source of campylobacteriosis using whole genome data
Source: PLoS Genet. 2021 Oct 18;17(10):e1009436. doi: 10.1371/journal.pgen.1009436 (PMC8553134; doi:10.1371/journal.pgen.1009436)
Supplement: S1 Table — (TSV) [file pgen.1009436.s001.tsv]

id	ST	CC	Labels	Prediction	Generalist index	Country	Year of sampling	Continent	Species	Dataset
5293	8	21	Sheep	Not predicted	5	USA	2006	North America	Campylobacter jejuni	Testing
5328	3644		Human	Chicken	1	USA	NA	North America	Campylobacter jejuni	Neither
5858	21	21	Human	Chicken	5	UK	2003	Europe	Campylobacter jejuni	Neither
5860	21	21	Human	Chicken	5	UK	2003	Europe	Campylobacter jejuni	Neither
5861	104	21	Human	Chicken	4	UK	2003	Europe	Campylobacter jejuni	Neither
5862	45	45	Human	Chicken	5	UK	2003	Europe	Campylobacter jejuni	Neither
5863	584	257	Human	Chicken	1	UK	2003	Europe	Campylobacter jejuni	Neither
5864	51	443	Human	Chicken	3	UK	2003	Europe	Campylobacter jejuni	Neither
5865	169	21	Human	Chicken	1	UK	2003	Europe	Campylobacter jejuni	Neither
5866	354	354	Human	Chicken	3	UK	2003	Europe	Campylobacter jejuni	Neither
5868	464	464	Human	Chicken	4	UK	2003	Europe	Campylobacter jejuni	Neither
5869	825	828	Human	Chicken	5	UK	2003	Europe	Campylobacter coli	Neither
5870	262	21	Human	Sheep	4	UK	2003	Europe	Campylobacter jejuni	Neither
5871	586		Human	Chicken	2	UK	2003	Europe	Campylobacter jejuni	Neither
5872	51	443	Human	Chicken	3	UK	2003	Europe	Campylobacter jejuni	Neither
5873	257	257	Human	Chicken	4	UK	2003	Europe	Campylobacter jejuni	Neither
5874	824	257	Human	Chicken	2	UK	2003	Europe	Campylobacter jejuni	Neither
5875	832	828	Human	Chicken	2	UK	2003	Europe	Campylobacter coli	Neither
5881	574	574	Human	Chicken	1	UK	2003	Europe	Campylobacter jejuni	Neither
5887	50	21	Human	Chicken	5	UK	2003	Europe	Campylobacter jejuni	Neither
5888	572	206	Human	Chicken	3	UK	2003	Europe	Campylobacter jejuni	Neither
5889	19	21	Human	Cattle	5	UK	2003	Europe	Campylobacter jejuni	Neither
5890	53	21	Human	Chicken	4	UK	2003	Europe	Campylobacter jejuni	Neither
5891	846	48	Human	Chicken	Only found in human	UK	2003	Europe	Campylobacter jejuni	Neither
5892	874	443	Human	Chicken	Only found in human	UK	2003	Europe	Campylobacter jejuni	Neither
5893	104	21	Human	Chicken	4	UK	2003	Europe	Campylobacter jejuni	Neither
5894	859	443	Human	Chicken	Only found in human	UK	2003	Europe	Campylobacter jejuni	Neither
5895	19	21	Human	Cattle	5	UK	2003	Europe	Campylobacter jejuni	Neither
5896	53	21	Human	Chicken	4	UK	2003	Europe	Campylobacter jejuni	Neither
5897	825	828	Human	Chicken	5	UK	2003	Europe	Campylobacter coli	Neither
5899	859	443	Human	Chicken	Only found in human	UK	2003	Europe	Campylobacter jejuni	Neither
5900	5	353	Human	Chicken	2	UK	2003	Europe	Campylobacter jejuni	Neither
5901	828	828	Human	Chicken	4	UK	2003	Europe	Campylobacter coli	Neither
5902	257	257	Human	Chicken	4	UK	2003	Europe	Campylobacter jejuni	Neither
5903	257	257	Human	Chicken	4	UK	2003	Europe	Campylobacter jejuni	Neither
5904	829	828	Human	Chicken	3	UK	2003	Europe	Campylobacter coli	Neither
5905	827	828	Human	Sheep	4	UK	2003	Europe	Campylobacter coli	Neither
5906	48	48	Human	Chicken	4	UK	2003	Europe	Campylobacter jejuni	Neither
5907	830	828	Human	Chicken	2	UK	2003	Europe	Campylobacter coli	Neither
5908	19	21	Human	Chicken	5	UK	2003	Europe	Campylobacter jejuni	Neither
5909	53	21	Human	Chicken	4	UK	2003	Europe	Campylobacter jejuni	Neither
5911	828	828	Human	Chicken	4	UK	2003	Europe	Campylobacter coli	Neither
5912	267	283	Human	Chicken	5	UK	2003	Europe	Campylobacter jejuni	Neither
5914	53	21	Human	Chicken	4	UK	2003	Europe	Campylobacter jejuni	Neither
5915	257	257	Human	Chicken	4	UK	2003	Europe	Campylobacter jejuni	Neither
5916	828	828	Human	Chicken	4	UK	2003	Europe	Campylobacter coli	Neither
5917	846	48	Human	Chicken	Only found in human	UK	2003	Europe	Campylobacter jejuni	Neither
5922	831	828	Human	Chicken	1	UK	2003	Europe	Campylobacter coli	Neither
5925	583	45	Human	Chicken	4	UK	2003	Europe	Campylobacter jejuni	Neither
5930	572	206	Human	Cattle	3	UK	2003	Europe	Campylobacter jejuni	Neither
5932	847	21	Human	Chicken	Only found in human	UK	2003	Europe	Campylobacter jejuni	Neither
5933	104	21	Human	Chicken	4	UK	2003	Europe	Campylobacter jejuni	Neither
5934	572	206	Human	Chicken	3	UK	2003	Europe	Campylobacter jejuni	Neither
5938	856	21	Human	Cattle	Only found in human	UK	2003	Europe	Campylobacter jejuni	Neither
5939	572	206	Human	Chicken	3	UK	2003	Europe	Campylobacter jejuni	Neither
5940	5	353	Human	Chicken	2	UK	2003	Europe	Campylobacter jejuni	Neither
5941	47	21	Human	Chicken	1	UK	2003	Europe	Campylobacter jejuni	Neither
5942	50	21	Human	Chicken	5	UK	2003	Europe	Campylobacter jejuni	Neither
5947	827	828	Human	Sheep	4	UK	2003	Europe	Campylobacter coli	Neither
5948	574	574	Human	Chicken	1	UK	2003	Europe	Campylobacter jejuni	Neither
5949	50	21	Human	Chicken	5	UK	2003	Europe	Campylobacter jejuni	Neither
5951	574	574	Human	Chicken	1	UK	2003	Europe	Campylobacter jejuni	Neither
5953	574	574	Human	Chicken	1	UK	2003	Europe	Campylobacter jejuni	Neither
5955	50	21	Human	Chicken	5	UK	2003	Europe	Campylobacter jejuni	Neither
5956	48	48	Human	Chicken	4	UK	2003	Europe	Campylobacter jejuni	Neither
5959	574	574	Human	Chicken	1	UK	2003	Europe	Campylobacter jejuni	Neither
5960	658	658	Human	Chicken	4	UK	2003	Europe	Campylobacter jejuni	Neither
5962	354	354	Human	Chicken	3	UK	2003	Europe	Campylobacter jejuni	Neither
5963	50	21	Human	Chicken	5	UK	2003	Europe	Campylobacter jejuni	Neither
5966	658	658	Human	Chicken	4	UK	2003	Europe	Campylobacter jejuni	Neither
5967	822	21	Human	Chicken	1	UK	2003	Europe	Campylobacter jejuni	Neither
5968	573	573	Human	Chicken	1	UK	2003	Europe	Campylobacter jejuni	Neither
5970	206	206	Human	Cattle	4	UK	2003	Europe	Campylobacter jejuni	Neither
5973	574	574	Human	Chicken	1	UK	2003	Europe	Campylobacter jejuni	Neither
5975	5	353	Human	Chicken	2	UK	2003	Europe	Campylobacter jejuni	Neither
5976	5	353	Human	Chicken	2	UK	2003	Europe	Campylobacter jejuni	Neither
5978	574	574	Human	Chicken	1	UK	2003	Europe	Campylobacter jejuni	Neither
5979	48	48	Human	Chicken	4	UK	2003	Europe	Campylobacter jejuni	Neither
5980	262	21	Human	Sheep	4	UK	2003	Europe	Campylobacter jejuni	Neither
5981	870	21	Human	Chicken	Only found in human	UK	2003	Europe	Campylobacter jejuni	Neither
5982	860	828	Human	Chicken	1	UK	2003	Europe	Campylobacter coli	Neither
5983	870	21	Human	Chicken	Only found in human	UK	2003	Europe	Campylobacter jejuni	Neither
5984	658	658	Human	Chicken	4	UK	2003	Europe	Campylobacter jejuni	Neither
5985	875	446	Human	Chicken	1	UK	2003	Europe	Campylobacter jejuni	Neither
5986	19	21	Human	Cattle	5	UK	2003	Europe	Campylobacter jejuni	Neither
5987	48	48	Human	Chicken	4	UK	2003	Europe	Campylobacter jejuni	Neither
5988	257	257	Human	Chicken	4	UK	2003	Europe	Campylobacter jejuni	Neither
5989	574	574	Human	Chicken	1	UK	2003	Europe	Campylobacter jejuni	Neither
5990	658	658	Human	Chicken	4	UK	2003	Europe	Campylobacter jejuni	Neither
5991	574	574	Human	Chicken	1	UK	2003	Europe	Campylobacter jejuni	Neither
5992	104	21	Human	Chicken	4	UK	2003	Europe	Campylobacter jejuni	Neither
5994	104	21	Human	Chicken	4	UK	2003	Europe	Campylobacter jejuni	Neither
5995	825	828	Human	Chicken	5	UK	2003	Europe	Campylobacter coli	Neither
5996	51	443	Human	Chicken	3	UK	2003	Europe	Campylobacter jejuni	Neither
5998	61	61	Human	Cattle	4	UK	2003	Europe	Campylobacter jejuni	Neither
6001	50	21	Human	Chicken	5	UK	2003	Europe	Campylobacter jejuni	Neither
6002	574	574	Human	Chicken	1	UK	2003	Europe	Campylobacter jejuni	Neither
6003	867	828	Human	Chicken	1	UK	2003	Europe	Campylobacter coli	Neither
6004	257	257	Human	Chicken	4	UK	2003	Europe	Campylobacter jejuni	Neither
6007	45	45	Human	Chicken	5	UK	2003	Europe	Campylobacter jejuni	Neither
6008	574	574	Human	Chicken	1	UK	2003	Europe	Campylobacter jejuni	Neither
6009	574	574	Human	Chicken	1	UK	2003	Europe	Campylobacter jejuni	Neither
6013	51	443	Human	Chicken	3	UK	2003	Europe	Campylobacter jejuni	Neither
6015	574	574	Human	Chicken	1	UK	2003	Europe	Campylobacter jejuni	Neither
6016	50	21	Human	Sheep	5	UK	2003	Europe	Campylobacter jejuni	Neither
6017	51	443	Human	Chicken	3	UK	2003	Europe	Campylobacter jejuni	Neither
6020	5	353	Human	Chicken	2	UK	2003	Europe	Campylobacter jejuni	Neither
6021	824	257	Human	Chicken	2	UK	2003	Europe	Campylobacter jejuni	Neither
6022	50	21	Human	Chicken	5	UK	2003	Europe	Campylobacter jejuni	Neither
6024	51	443	Human	Chicken	3	UK	2003	Europe	Campylobacter jejuni	Neither
6025	418	45	Human	Bird	2	UK	2003	Europe	Campylobacter jejuni	Neither
6026	257	257	Human	Chicken	4	UK	2003	Europe	Campylobacter jejuni	Neither
6027	574	574	Human	Chicken	1	UK	2003	Europe	Campylobacter jejuni	Neither
6028	267	283	Human	Bird	5	UK	2003	Europe	Campylobacter jejuni	Neither
6029	61	61	Human	Cattle	4	UK	2003	Europe	Campylobacter jejuni	Neither
6030	658	658	Human	Chicken	4	UK	2003	Europe	Campylobacter jejuni	Neither
6031	5	353	Human	Chicken	2	UK	2004	Europe	Campylobacter jejuni	Neither
6032	51	443	Human	Chicken	3	UK	2004	Europe	Campylobacter jejuni	Neither
6033	354	354	Human	Chicken	3	UK	2004	Europe	Campylobacter jejuni	Neither
6034	574	574	Human	Chicken	1	UK	2004	Europe	Campylobacter jejuni	Neither
6038	51	443	Human	Chicken	3	UK	2004	Europe	Campylobacter jejuni	Neither
6039	104	21	Human	Chicken	4	UK	2004	Europe	Campylobacter jejuni	Neither
6040	878	354	Human	Chicken	Only found in human	UK	2004	Europe	Campylobacter jejuni	Neither
6042	879		Human	Chicken	1	UK	2004	Europe	Campylobacter jejuni	Neither
6043	883	21	Human	Cattle	2	UK	2004	Europe	Campylobacter jejuni	Neither
6044	49	49	Human	Chicken	3	UK	2004	Europe	Campylobacter jejuni	Neither
6045	658	658	Human	Chicken	4	UK	2004	Europe	Campylobacter jejuni	Neither
6046	104	21	Human	Cattle	4	UK	2004	Europe	Campylobacter jejuni	Neither
6047	882		Human	Chicken	Only found in human	UK	2004	Europe	Campylobacter jejuni	Neither
6048	353	353	Human	Chicken	3	UK	2004	Europe	Campylobacter jejuni	Neither
6049	262	21	Human	Sheep	4	UK	2004	Europe	Campylobacter jejuni	Neither
6051	257	257	Human	Chicken	4	UK	2004	Europe	Campylobacter jejuni	Neither
6052	353	353	Human	Chicken	3	UK	2004	Europe	Campylobacter jejuni	Neither
6053	881		Human	Chicken	2	UK	2004	Europe	Campylobacter jejuni	Neither
6054	464	464	Human	Chicken	4	UK	2004	Europe	Campylobacter jejuni	Neither
6055	606	460	Human	Chicken	1	UK	2004	Europe	Campylobacter jejuni	Neither
6056	50	21	Human	Sheep	5	UK	2004	Europe	Campylobacter jejuni	Neither
6057	49	49	Human	Chicken	3	UK	2004	Europe	Campylobacter jejuni	Neither
6058	877		Human	Chicken	1	UK	2004	Europe	Campylobacter jejuni	Neither
6059	508	508	Human	Cattle	1	UK	2004	Europe	Campylobacter jejuni	Neither
6060	574	574	Human	Chicken	1	UK	2004	Europe	Campylobacter jejuni	Neither
6061	572	206	Human	Chicken	3	UK	2004	Europe	Campylobacter jejuni	Neither
6062	51	443	Human	Chicken	3	UK	2004	Europe	Campylobacter jejuni	Neither
6063	574	574	Human	Chicken	1	UK	2004	Europe	Campylobacter jejuni	Neither
6064	19	21	Human	Bird	5	UK	2004	Europe	Campylobacter jejuni	Neither
6068	44	21	Human	Chicken	2	UK	2004	Europe	Campylobacter jejuni	Neither
6069	446	446	Human	Chicken	Only found in human	UK	2004	Europe	Campylobacter jejuni	Neither
6071	21	21	Human	Sheep	5	UK	2004	Europe	Campylobacter jejuni	Neither
6074	52	52	Human	Chicken	4	UK	2004	Europe	Campylobacter jejuni	Neither
6075	403	403	Human	Cattle	2	UK	2004	Europe	Campylobacter jejuni	Neither
6078	137	45	Human	Chicken	5	UK	2004	Europe	Campylobacter jejuni	Neither
6079	51	443	Human	Chicken	3	UK	2004	Europe	Campylobacter jejuni	Neither
6080	400	353	Human	Chicken	1	UK	2004	Europe	Campylobacter jejuni	Neither
6081	475	48	Human	Chicken	3	UK	2004	Europe	Campylobacter jejuni	Neither
6082	475	48	Human	Chicken	3	UK	2004	Europe	Campylobacter jejuni	Neither
6088	206	206	Human	Cattle	4	UK	2004	Europe	Campylobacter jejuni	Neither
6089	270	403	Human	Sheep	2	UK	2004	Europe	Campylobacter jejuni	Neither
6090	51	443	Human	Chicken	3	UK	2004	Europe	Campylobacter jejuni	Neither
6092	1374		Human	Chicken	Only found in human	UK	2004	Europe	Campylobacter jejuni	Neither
6094	574	574	Human	Chicken	1	UK	2004	Europe	Campylobacter jejuni	Neither
6095	574	574	Human	Chicken	1	UK	2004	Europe	Campylobacter jejuni	Neither
6099	45	45	Human	Chicken	5	UK	2004	Europe	Campylobacter jejuni	Neither
6101	45	45	Human	Bird	5	UK	2004	Europe	Campylobacter jejuni	Neither
6102	877		Human	Chicken	1	UK	2004	Europe	Campylobacter jejuni	Neither
6103	50	21	Human	Chicken	5	UK	2004	Europe	Campylobacter jejuni	Neither
6106	904	607	Human	Chicken	1	UK	2004	Europe	Campylobacter jejuni	Neither
6107	61	61	Human	Sheep	4	UK	2004	Europe	Campylobacter jejuni	Neither
6108	400	353	Human	Chicken	1	UK	2004	Europe	Campylobacter jejuni	Neither
6109	48	48	Human	Chicken	4	UK	2004	Europe	Campylobacter jejuni	Neither
6110	48	48	Human	Chicken	4	UK	2004	Europe	Campylobacter jejuni	Neither
6111	51	443	Human	Chicken	3	UK	2004	Europe	Campylobacter jejuni	Neither
6112	48	48	Human	Sheep	4	UK	2004	Europe	Campylobacter jejuni	Neither
6113	19	21	Human	Sheep	5	UK	2004	Europe	Campylobacter jejuni	Neither
6114	905		Human	Chicken	1	UK	2004	Europe	Campylobacter jejuni	Neither
6116	19	21	Human	Cattle	5	UK	2004	Europe	Campylobacter jejuni	Neither
6117	137	45	Human	Bird	5	UK	2004	Europe	Campylobacter jejuni	Neither
6118	573	573	Human	Chicken	1	UK	2004	Europe	Campylobacter jejuni	Neither
6119	921	22	Human	Chicken	Only found in human	UK	2004	Europe	Campylobacter jejuni	Neither
6121	82	353	Human	Chicken	Only found in human	UK	2004	Europe	Campylobacter jejuni	Neither
6122	49	49	Human	Chicken	3	UK	2004	Europe	Campylobacter jejuni	Neither
6123	51	443	Human	Chicken	3	UK	2004	Europe	Campylobacter jejuni	Neither
6125	921	22	Human	Chicken	Only found in human	UK	2004	Europe	Campylobacter jejuni	Neither
6126	206	206	Human	Chicken	4	UK	2004	Europe	Campylobacter jejuni	Neither
6127	607	607	Human	Chicken	2	UK	2004	Europe	Campylobacter jejuni	Neither
6128	48	48	Human	Chicken	4	UK	2004	Europe	Campylobacter jejuni	Neither
6129	977	1034	Human	Chicken	2	UK	2004	Europe	Campylobacter jejuni	Neither
6131	21	21	Human	Cattle	5	UK	2004	Europe	Campylobacter jejuni	Neither
6133	19	21	Human	Chicken	5	UK	2004	Europe	Campylobacter jejuni	Neither
6135	21	21	Human	Cattle	5	UK	2004	Europe	Campylobacter jejuni	Neither
6136	19	21	Human	Cattle	5	UK	2004	Europe	Campylobacter jejuni	Neither
6137	5	353	Human	Chicken	2	UK	2004	Europe	Campylobacter jejuni	Neither
6141	266	21	Human	Chicken	3	UK	2004	Europe	Campylobacter jejuni	Neither
6142	5	353	Human	Chicken	2	UK	2004	Europe	Campylobacter jejuni	Neither
6144	475	48	Human	Chicken	3	UK	2004	Europe	Campylobacter jejuni	Neither
6145	658	658	Human	Chicken	4	UK	2004	Europe	Campylobacter jejuni	Neither
6146	257	257	Human	Chicken	4	UK	2004	Europe	Campylobacter jejuni	Neither
6147	5	353	Human	Chicken	2	UK	2004	Europe	Campylobacter jejuni	Neither
6148	5	353	Human	Chicken	2	UK	2004	Europe	Campylobacter jejuni	Neither
6149	400	353	Human	Chicken	1	UK	2004	Europe	Campylobacter jejuni	Neither
6150	21	21	Human	Chicken	5	UK	2004	Europe	Campylobacter jejuni	Neither
6151	48	48	Human	Chicken	4	UK	2004	Europe	Campylobacter jejuni	Neither
6152	257	257	Human	Chicken	4	UK	2004	Europe	Campylobacter jejuni	Neither
6153	919	574	Human	Chicken	Only found in human	UK	2004	Europe	Campylobacter jejuni	Neither
6154	51	443	Human	Chicken	3	UK	2004	Europe	Campylobacter jejuni	Neither
6155	573	573	Human	Chicken	1	UK	2004	Europe	Campylobacter jejuni	Neither
6157	51	443	Human	Chicken	3	UK	2004	Europe	Campylobacter jejuni	Neither
6158	50	21	Human	Chicken	5	UK	2004	Europe	Campylobacter jejuni	Neither
6159	48	48	Human	Chicken	4	UK	2004	Europe	Campylobacter jejuni	Neither
6160	51	443	Human	Chicken	3	UK	2004	Europe	Campylobacter jejuni	Neither
6163	48	48	Human	Chicken	4	UK	2004	Europe	Campylobacter jejuni	Neither
6167	257	257	Human	Chicken	4	UK	2004	Europe	Campylobacter jejuni	Neither
6168	917	21	Human	Chicken	1	UK	2004	Europe	Campylobacter jejuni	Neither
6169	49	49	Human	Chicken	3	UK	2004	Europe	Campylobacter jejuni	Neither
6170	916	21	Human	Chicken	1	UK	2004	Europe	Campylobacter jejuni	Neither
6171	22	22	Human	Chicken	4	UK	2004	Europe	Campylobacter jejuni	Neither
6172	1016	828	Human	Chicken	1	UK	2004	Europe	Campylobacter coli	Neither
6173	53	21	Human	Chicken	4	UK	2004	Europe	Campylobacter jejuni	Neither
6174	916	21	Human	Chicken	1	UK	2004	Europe	Campylobacter jejuni	Neither
6175	48	48	Human	Chicken	4	UK	2004	Europe	Campylobacter jejuni	Neither
6176	257	257	Human	Chicken	4	UK	2004	Europe	Campylobacter jejuni	Neither
6180	21	21	Human	Sheep	5	UK	2004	Europe	Campylobacter jejuni	Neither
6181	883	21	Human	Cattle	2	UK	2004	Europe	Campylobacter jejuni	Neither
6182	21	21	Human	Sheep	5	UK	2004	Europe	Campylobacter jejuni	Neither
6183	51	443	Human	Chicken	3	UK	2004	Europe	Campylobacter jejuni	Neither
6188	21	21	Human	Chicken	5	UK	2004	Europe	Campylobacter jejuni	Neither
6189	50	21	Human	Bird	5	UK	2004	Europe	Campylobacter jejuni	Neither
6190	227	206	Human	Sheep	3	UK	2004	Europe	Campylobacter jejuni	Neither
6191	21	21	Human	Cattle	5	UK	2004	Europe	Campylobacter jejuni	Neither
6192	50	21	Human	Chicken	5	UK	2004	Europe	Campylobacter jejuni	Neither
6193	572	206	Human	Sheep	3	UK	2004	Europe	Campylobacter jejuni	Neither
6194	400	353	Human	Chicken	1	UK	2004	Europe	Campylobacter jejuni	Neither
6197	206	206	Human	Sheep	4	UK	2004	Europe	Campylobacter jejuni	Neither
6198	257	257	Human	Chicken	4	UK	2004	Europe	Campylobacter jejuni	Neither
6199	22	22	Human	Chicken	4	UK	2004	Europe	Campylobacter jejuni	Neither
6201	21	21	Human	Chicken	5	UK	2004	Europe	Campylobacter jejuni	Neither
6202	658	658	Human	Chicken	4	UK	2004	Europe	Campylobacter jejuni	Neither
6203	257	257	Human	Chicken	4	UK	2004	Europe	Campylobacter jejuni	Neither
6204	574	574	Human	Chicken	1	UK	2004	Europe	Campylobacter jejuni	Neither
6206	1395	658	Human	Chicken	Only found in human	UK	2004	Europe	Campylobacter jejuni	Neither
6207	573	573	Human	Chicken	1	UK	2004	Europe	Campylobacter jejuni	Neither
6208	257	257	Human	Chicken	4	UK	2004	Europe	Campylobacter jejuni	Neither
6212	45	45	Human	Chicken	5	UK	2004	Europe	Campylobacter jejuni	Neither
6214	50	21	Human	Chicken	5	UK	2004	Europe	Campylobacter jejuni	Neither
6215	45	45	Human	Chicken	5	UK	2004	Europe	Campylobacter jejuni	Neither
6217	51	443	Human	Chicken	3	UK	2004	Europe	Campylobacter jejuni	Neither
6218	827	828	Human	Sheep	4	UK	2004	Europe	Campylobacter coli	Neither
6219	827	828	Human	Sheep	4	UK	2004	Europe	Campylobacter coli	Neither
6222	607	607	Human	Chicken	2	UK	2004	Europe	Campylobacter jejuni	Neither
6223	523	658	Human	Chicken	1	UK	2004	Europe	Campylobacter jejuni	Neither
6224	48	48	Human	Chicken	4	UK	2004	Europe	Campylobacter jejuni	Neither
6225	262	21	Human	Sheep	4	UK	2004	Europe	Campylobacter jejuni	Neither
6226	257	257	Human	Chicken	4	UK	2004	Europe	Campylobacter jejuni	Neither
6227	61	61	Human	Cattle	4	UK	2004	Europe	Campylobacter jejuni	Neither
6228	354	354	Human	Chicken	3	UK	2004	Europe	Campylobacter jejuni	Neither
6229	61	61	Human	Cattle	4	UK	2004	Europe	Campylobacter jejuni	Neither
6230	53	21	Human	Chicken	4	UK	2004	Europe	Campylobacter jejuni	Neither
6235	475	48	Human	Chicken	3	UK	2004	Europe	Campylobacter jejuni	Neither
6236	50	21	Human	Chicken	5	UK	2004	Europe	Campylobacter jejuni	Neither
6237	50	21	Human	Sheep	5	UK	2004	Europe	Campylobacter jejuni	Neither
6243	206	206	Human	Sheep	4	UK	2004	Europe	Campylobacter jejuni	Neither
6244	257	257	Human	Chicken	4	UK	2004	Europe	Campylobacter jejuni	Neither
6247	583	45	Human	Chicken	4	UK	2004	Europe	Campylobacter jejuni	Neither
6249	257	257	Human	Chicken	4	UK	2004	Europe	Campylobacter jejuni	Neither
6253	436		Human	Chicken	4	UK	2004	Europe	Campylobacter jejuni	Neither
6257	257	257	Human	Chicken	4	UK	2004	Europe	Campylobacter jejuni	Neither
6258	53	21	Human	Chicken	4	UK	2004	Europe	Campylobacter jejuni	Neither
6259	583	45	Human	Chicken	4	UK	2004	Europe	Campylobacter jejuni	Neither
6260	19	21	Human	Chicken	5	UK	2004	Europe	Campylobacter jejuni	Neither
6261	21	21	Human	Sheep	5	UK	2004	Europe	Campylobacter jejuni	Neither
6262	137	45	Human	Chicken	5	UK	2004	Europe	Campylobacter jejuni	Neither
6263	137	45	Human	Chicken	5	UK	2004	Europe	Campylobacter jejuni	Neither
6264	257	257	Human	Chicken	4	UK	2004	Europe	Campylobacter jejuni	Neither
6267	883	21	Human	Sheep	2	UK	2004	Europe	Campylobacter jejuni	Neither
6268	206	206	Human	Cattle	4	UK	2004	Europe	Campylobacter jejuni	Neither
6269	50	21	Human	Chicken	5	UK	2004	Europe	Campylobacter jejuni	Neither
6270	66	48	Human	Chicken	1	UK	2004	Europe	Campylobacter jejuni	Neither
6272	22	22	Human	Chicken	4	UK	2004	Europe	Campylobacter jejuni	Neither
6274	443	443	Human	Chicken	2	UK	2004	Europe	Campylobacter jejuni	Neither
6275	883	21	Human	Chicken	2	UK	2004	Europe	Campylobacter jejuni	Neither
6280	137	45	Human	Chicken	5	UK	2004	Europe	Campylobacter jejuni	Neither
6281	50	21	Human	Chicken	5	UK	2004	Europe	Campylobacter jejuni	Neither
6283	806	21	Human	Cattle	3	UK	2004	Europe	Campylobacter jejuni	Neither
6284	827	828	Human	Sheep	4	UK	2004	Europe	Campylobacter coli	Neither
6287	137	45	Human	Chicken	5	UK	2004	Europe	Campylobacter jejuni	Neither
6288	257	257	Human	Chicken	4	UK	2004	Europe	Campylobacter jejuni	Neither
6289	257	257	Human	Chicken	4	UK	2004	Europe	Campylobacter jejuni	Neither
6290	51	443	Human	Chicken	3	UK	2004	Europe	Campylobacter jejuni	Neither
6292	257	257	Human	Chicken	4	UK	2004	Europe	Campylobacter jejuni	Neither
6293	61	61	Human	Cattle	4	UK	2004	Europe	Campylobacter jejuni	Neither
6294	21	21	Human	Sheep	5	UK	2004	Europe	Campylobacter jejuni	Neither
6296	21	21	Human	Sheep	5	UK	2004	Europe	Campylobacter jejuni	Neither
6298	51	443	Human	Chicken	3	UK	2004	Europe	Campylobacter jejuni	Neither
6300	51	443	Human	Chicken	3	UK	2004	Europe	Campylobacter jejuni	Neither
6302	827	828	Human	Cattle	4	UK	2004	Europe	Campylobacter coli	Neither
6304	257	257	Human	Chicken	4	UK	2004	Europe	Campylobacter jejuni	Neither
6305	354	354	Human	Chicken	3	UK	2004	Europe	Campylobacter jejuni	Neither
6306	827	828	Human	Sheep	4	UK	2004	Europe	Campylobacter coli	Neither
6307	354	354	Human	Chicken	3	UK	2004	Europe	Campylobacter jejuni	Neither
6308	450	446	Human	Chicken	2	UK	2004	Europe	Campylobacter jejuni	Neither
6309	356	353	Human	Chicken	3	UK	2004	Europe	Campylobacter jejuni	Neither
6310	50	21	Human	Chicken	5	UK	2004	Europe	Campylobacter jejuni	Neither
6311	356	353	Human	Chicken	3	UK	2004	Europe	Campylobacter jejuni	Neither
6313	825	828	Human	Sheep	5	UK	2004	Europe	Campylobacter coli	Neither
6314	1375	354	Human	Chicken	Only found in human	UK	2004	Europe	Campylobacter jejuni	Neither
6320	48	48	Human	Cattle	4	UK	2004	Europe	Campylobacter jejuni	Neither
6321	572	206	Human	Chicken	3	UK	2004	Europe	Campylobacter jejuni	Neither
6322	21	21	Human	Sheep	5	UK	2004	Europe	Campylobacter jejuni	Neither
6325	206	206	Human	Cattle	4	UK	2004	Europe	Campylobacter jejuni	Neither
6326	50	21	Human	Chicken	5	UK	2004	Europe	Campylobacter jejuni	Neither
6327	51	443	Human	Chicken	3	UK	2004	Europe	Campylobacter jejuni	Neither
6329	354	354	Human	Chicken	3	UK	2004	Europe	Campylobacter jejuni	Neither
6331	814	661	Human	Chicken	1	UK	2004	Europe	Campylobacter jejuni	Neither
6333	42	42	Human	Cattle	5	UK	2004	Europe	Campylobacter jejuni	Neither
6334	257	257	Human	Chicken	4	UK	2004	Europe	Campylobacter jejuni	Neither
6335	227	206	Human	Chicken	3	UK	2004	Europe	Campylobacter jejuni	Neither
6338	574	574	Human	Chicken	1	UK	2004	Europe	Campylobacter jejuni	Neither
6339	1076	61	Human	Chicken	1	UK	2004	Europe	Campylobacter jejuni	Neither
6342	206	206	Human	Chicken	4	UK	2004	Europe	Campylobacter jejuni	Neither
6343	22	22	Human	Chicken	4	UK	2004	Europe	Campylobacter jejuni	Neither
6344	21	21	Human	Chicken	5	UK	2004	Europe	Campylobacter jejuni	Neither
6345	436		Human	Chicken	4	UK	2004	Europe	Campylobacter jejuni	Neither
6346	45	45	Human	Chicken	5	UK	2004	Europe	Campylobacter jejuni	Neither
6347	1046	353	Human	Chicken	Only found in human	UK	2004	Europe	Campylobacter jejuni	Neither
6348	21	21	Human	Sheep	5	UK	2004	Europe	Campylobacter jejuni	Neither
6349	45	45	Human	Chicken	5	UK	2004	Europe	Campylobacter jejuni	Neither
6351	19	21	Human	Cattle	5	UK	2004	Europe	Campylobacter jejuni	Neither
6352	861	21	Human	Chicken	2	UK	2004	Europe	Campylobacter jejuni	Neither
6353	829	828	Human	Chicken	3	UK	2004	Europe	Campylobacter coli	Neither
6354	267	283	Human	Chicken	5	UK	2004	Europe	Campylobacter jejuni	Neither
6356	607	607	Human	Chicken	2	UK	2004	Europe	Campylobacter jejuni	Neither
6357	354	354	Human	Chicken	3	UK	2004	Europe	Campylobacter jejuni	Neither
6358	104	21	Human	Chicken	4	UK	2004	Europe	Campylobacter jejuni	Neither
6361	1044	658	Human	Sheep	3	UK	2004	Europe	Campylobacter jejuni	Neither
6362	5	353	Human	Chicken	2	UK	2004	Europe	Campylobacter jejuni	Neither
6363	658	658	Human	Chicken	4	UK	2004	Europe	Campylobacter jejuni	Neither
6364	5	353	Human	Chicken	2	UK	2004	Europe	Campylobacter jejuni	Neither
6367	45	45	Human	Chicken	5	UK	2004	Europe	Campylobacter jejuni	Neither
6368	21	21	Human	Cattle	5	UK	2004	Europe	Campylobacter jejuni	Neither
6369	21	21	Human	Sheep	5	UK	2004	Europe	Campylobacter jejuni	Neither
6370	227	206	Human	Chicken	3	UK	2004	Europe	Campylobacter jejuni	Neither
6371	5	353	Human	Chicken	2	UK	2004	Europe	Campylobacter jejuni	Neither
6372	61	61	Human	Cattle	4	UK	2004	Europe	Campylobacter jejuni	Neither
6373	1077		Human	Chicken	Only found in human	UK	2004	Europe	Campylobacter jejuni	Neither
6374	312	658	Human	Chicken	Only found in human	UK	2004	Europe	Campylobacter jejuni	Neither
6375	53	21	Human	Cattle	4	UK	2004	Europe	Campylobacter jejuni	Neither
6377	45	45	Human	Chicken	5	UK	2004	Europe	Campylobacter jejuni	Neither
6378	257	257	Human	Chicken	4	UK	2004	Europe	Campylobacter jejuni	Neither
6380	1380	257	Human	Chicken	Only found in human	UK	2004	Europe	Campylobacter jejuni	Neither
6381	61	61	Human	Cattle	4	UK	2004	Europe	Campylobacter jejuni	Neither
6382	45	45	Human	Chicken	5	UK	2004	Europe	Campylobacter jejuni	Neither
6383	827	828	Human	Sheep	4	UK	2004	Europe	Campylobacter coli	Neither
6386	872	828	Human	Chicken	4	UK	2004	Europe	Campylobacter coli	Neither
6388	1301	692	Human	Chicken	1	UK	2004	Europe	Campylobacter jejuni	Neither
6389	205	48	Human	Chicken	1	UK	2004	Europe	Campylobacter jejuni	Neither
6390	827	828	Human	Sheep	4	UK	2004	Europe	Campylobacter coli	Neither
6391	1009		Human	Chicken	3	UK	2004	Europe	Campylobacter coli	Neither
6392	21	21	Human	Chicken	5	UK	2004	Europe	Campylobacter jejuni	Neither
6394	1045		Human	Chicken	1	UK	2004	Europe	Campylobacter jejuni	Neither
6397	257	257	Human	Chicken	4	UK	2004	Europe	Campylobacter jejuni	Neither
6398	44	21	Human	Chicken	2	UK	2004	Europe	Campylobacter jejuni	Neither
6401	1042	354	Human	Chicken	Only found in human	UK	2004	Europe	Campylobacter jejuni	Neither
6402	51	443	Human	Chicken	3	UK	2004	Europe	Campylobacter jejuni	Neither
6403	141	21	Human	Chicken	2	UK	2004	Europe	Campylobacter jejuni	Neither
6404	42	42	Human	Cattle	5	UK	2004	Europe	Campylobacter jejuni	Neither
6407	48	48	Human	Chicken	4	UK	2004	Europe	Campylobacter jejuni	Neither
6408	257	257	Human	Chicken	4	UK	2004	Europe	Campylobacter jejuni	Neither
6410	583	45	Human	Chicken	4	UK	2004	Europe	Campylobacter jejuni	Neither
6411	21	21	Human	Sheep	5	UK	2004	Europe	Campylobacter jejuni	Neither
6412	257	257	Human	Chicken	4	UK	2004	Europe	Campylobacter jejuni	Neither
6413	257	257	Human	Chicken	4	UK	2004	Europe	Campylobacter jejuni	Neither
6414	400	353	Human	Chicken	1	UK	2004	Europe	Campylobacter jejuni	Neither
6415	50	21	Human	Chicken	5	UK	2004	Europe	Campylobacter jejuni	Neither
6416	775	52	Human	Chicken	2	UK	2004	Europe	Campylobacter jejuni	Neither
6417	42	42	Human	Cattle	5	UK	2004	Europe	Campylobacter jejuni	Neither
6418	51	443	Human	Chicken	3	UK	2004	Europe	Campylobacter jejuni	Neither
6420	19	21	Human	Chicken	5	UK	2004	Europe	Campylobacter jejuni	Neither
6421	583	45	Human	Chicken	4	UK	2004	Europe	Campylobacter jejuni	Neither
6423	47	21	Human	Chicken	1	UK	2004	Europe	Campylobacter jejuni	Neither
6432	104	21	Human	Chicken	4	UK	2004	Europe	Campylobacter jejuni	Neither
6433	475	48	Human	Chicken	3	UK	2004	Europe	Campylobacter jejuni	Neither
6434	257	257	Human	Chicken	4	UK	2004	Europe	Campylobacter jejuni	Neither
6435	45	45	Human	Chicken	5	UK	2004	Europe	Campylobacter jejuni	Neither
6441	45	45	Human	Chicken	5	UK	2004	Europe	Campylobacter jejuni	Neither
6442	48	48	Human	Chicken	4	UK	2004	Europe	Campylobacter jejuni	Neither
6443	233	45	Human	Chicken	2	UK	2004	Europe	Campylobacter jejuni	Neither
6444	19	21	Human	Cattle	5	UK	2004	Europe	Campylobacter jejuni	Neither
6445	354	354	Human	Chicken	3	UK	2004	Europe	Campylobacter jejuni	Neither
6446	354	354	Human	Chicken	3	UK	2004	Europe	Campylobacter jejuni	Neither
6447	257	257	Human	Chicken	4	UK	2004	Europe	Campylobacter jejuni	Neither
6448	45	45	Human	Chicken	5	UK	2004	Europe	Campylobacter jejuni	Neither
6452	53	21	Human	Chicken	4	UK	2004	Europe	Campylobacter jejuni	Neither
6455	607	607	Human	Chicken	2	UK	2004	Europe	Campylobacter jejuni	Neither
6459	148	21	Human	Chicken	1	UK	2004	Europe	Campylobacter jejuni	Neither
6462	104	21	Human	Chicken	4	UK	2004	Europe	Campylobacter jejuni	Neither
6463	50	21	Human	Cattle	5	UK	2004	Europe	Campylobacter jejuni	Neither
6465	45	45	Human	Chicken	5	UK	2004	Europe	Campylobacter jejuni	Neither
6466	1398	658	Human	Chicken	1	UK	2004	Europe	Campylobacter jejuni	Neither
10567	4680	353	Human	Chicken	Only found in human	UK	2007	Europe	Campylobacter jejuni	Neither
10935	1911		Human	Chicken	1	UK	2011	Europe	Campylobacter jejuni	Neither
11114	1068	828	Chicken	Not predicted	1	USA	2009	North America	Campylobacter coli	Training
11134	5159	353	Human	Chicken	Only found in human	USA	NA	North America	Campylobacter jejuni	Neither
11135	5160	1150	Human	Chicken	Only found in human	Poland	NA	Europe	Campylobacter coli	Neither
12880	658	658	Human	Chicken	4	UK	2011	Europe	Campylobacter jejuni	Neither
12881	449		Human	Chicken	1	UK	2011	Europe	Campylobacter jejuni	Neither
12882	48	48	Human	Chicken	4	UK	2011	Europe	Campylobacter jejuni	Neither
12883	19	21	Human	Chicken	5	UK	2011	Europe	Campylobacter jejuni	Neither
12884	48	48	Human	Chicken	4	UK	2011	Europe	Campylobacter jejuni	Neither
12885	464	464	Human	Chicken	4	UK	2011	Europe	Campylobacter jejuni	Neither
12886	5755		Human	Chicken	Only found in human	UK	2011	Europe	Campylobacter coli	Neither
12887	3769	21	Human	Chicken	Only found in human	UK	2011	Europe	Campylobacter jejuni	Neither
12888	273	206	Human	Sheep	2	UK	2011	Europe	Campylobacter jejuni	Neither
12889	464	464	Human	Chicken	4	UK	2011	Europe	Campylobacter jejuni	Neither
12890	464	464	Human	Chicken	4	UK	2011	Europe	Campylobacter jejuni	Neither
12891	4811		Human	Chicken	Only found in human	UK	2011	Europe	Campylobacter jejuni	Neither
12892	5756		Human	Chicken	Only found in human	UK	2011	Europe	Campylobacter jejuni	Neither
12893	53	21	Human	Chicken	4	UK	2011	Europe	Campylobacter jejuni	Neither
12894	5757	828	Human	Chicken	Only found in human	UK	2011	Europe	Campylobacter coli	Neither
12895	904	607	Human	Chicken	1	UK	2011	Europe	Campylobacter jejuni	Neither
12896	132	508	Human	Chicken	3	UK	2011	Europe	Campylobacter jejuni	Neither
12897	21	21	Human	Sheep	5	UK	2011	Europe	Campylobacter jejuni	Neither
12898	21	21	Human	Chicken	5	UK	2011	Europe	Campylobacter jejuni	Neither
12899	21	21	Human	Sheep	5	UK	2011	Europe	Campylobacter jejuni	Neither
12900	50	21	Human	Chicken	5	UK	2011	Europe	Campylobacter jejuni	Neither
12901	5	353	Human	Chicken	2	UK	2011	Europe	Campylobacter jejuni	Neither
12902	354	354	Human	Chicken	3	UK	2011	Europe	Campylobacter jejuni	Neither
12903	872	828	Human	Chicken	4	UK	2011	Europe	Campylobacter coli	Neither
12904	5597		Human	Chicken	Only found in human	UK	2011	Europe	Campylobacter jejuni	Neither
12905	61	61	Human	Cattle	4	UK	2011	Europe	Campylobacter jejuni	Neither
12906	50	21	Human	Chicken	5	UK	2011	Europe	Campylobacter jejuni	Neither
12907	464	464	Human	Chicken	4	UK	2011	Europe	Campylobacter jejuni	Neither
12908	21	21	Human	Chicken	5	UK	2011	Europe	Campylobacter jejuni	Neither
12909	574	574	Human	Chicken	1	UK	2011	Europe	Campylobacter jejuni	Neither
12910	5	353	Human	Chicken	2	UK	2011	Europe	Campylobacter jejuni	Neither
12911	855	828	Human	Chicken	4	UK	2011	Europe	Campylobacter coli	Neither
12912	872	828	Human	Chicken	4	UK	2011	Europe	Campylobacter coli	Neither
12913	312	658	Human	Chicken	Only found in human	UK	2011	Europe	Campylobacter jejuni	Neither
12916	61	61	Human	Cattle	4	UK	2011	Europe	Campylobacter jejuni	Neither
12917	572	206	Human	Chicken	3	UK	2011	Europe	Campylobacter jejuni	Neither
12918	464	464	Human	Chicken	4	UK	2011	Europe	Campylobacter jejuni	Neither
12919	2030	257	Human	Chicken	1	UK	2011	Europe	Campylobacter jejuni	Neither
12920	257	257	Human	Chicken	4	UK	2011	Europe	Campylobacter jejuni	Neither
12921	5758	353	Human	Chicken	Only found in human	UK	2011	Europe	Campylobacter jejuni	Neither
12922	5	353	Human	Chicken	2	UK	2011	Europe	Campylobacter jejuni	Neither
12923	400	353	Human	Chicken	1	UK	2011	Europe	Campylobacter jejuni	Neither
12924	1009		Human	Chicken	3	UK	2011	Europe	Campylobacter coli	Neither
12925	5	353	Human	Chicken	2	UK	2011	Europe	Campylobacter jejuni	Neither
13782	661	661	Human	Chicken	1	UK	2005	Europe	Campylobacter jejuni	Neither
14042	661	661	Human	Chicken	1	UK	2006	Europe	Campylobacter jejuni	Neither
14392	38	48	Human	Cattle	4	UK	2006	Europe	Campylobacter jejuni	Neither
14393	5	353	Human	Chicken	2	UK	2006	Europe	Campylobacter jejuni	Neither
14394	5	353	Human	Chicken	2	UK	2006	Europe	Campylobacter jejuni	Neither
14395	354	354	Human	Chicken	3	UK	2006	Europe	Campylobacter jejuni	Neither
14397	861	21	Human	Chicken	2	UK	2006	Europe	Campylobacter jejuni	Neither
14399	257	257	Human	Chicken	4	UK	2006	Europe	Campylobacter jejuni	Neither
14400	4057	574	Human	Chicken	Only found in human	UK	2006	Europe	Campylobacter jejuni	Neither
14401	53	21	Human	Chicken	4	UK	2006	Europe	Campylobacter jejuni	Neither
14403	4987	52	Human	Chicken	Only found in human	UK	2006	Europe	Campylobacter jejuni	Neither
14404	1774	828	Human	Chicken	1	UK	2006	Europe	Campylobacter coli	Neither
14405	257	257	Human	Chicken	4	UK	2006	Europe	Campylobacter jejuni	Neither
14407	1774	828	Human	Chicken	1	UK	2006	Europe	Campylobacter coli	Neither
14408	827	828	Human	Sheep	4	UK	2006	Europe	Campylobacter coli	Neither
14411	475	48	Human	Chicken	3	UK	2006	Europe	Campylobacter jejuni	Neither
14412	257	257	Human	Chicken	4	UK	2006	Europe	Campylobacter jejuni	Neither
14413	574	574	Human	Chicken	1	UK	2006	Europe	Campylobacter jejuni	Neither
14414	53	21	Human	Chicken	4	UK	2006	Europe	Campylobacter jejuni	Neither
14415	53	21	Human	Chicken	4	UK	2006	Europe	Campylobacter jejuni	Neither
14416	48	48	Human	Chicken	4	UK	2006	Europe	Campylobacter jejuni	Neither
14417	2331		Human	Chicken	1	UK	2006	Europe	Campylobacter jejuni	Neither
14418	19	21	Human	Cattle	5	UK	2006	Europe	Campylobacter jejuni	Neither
14419	825	828	Human	Chicken	5	UK	2006	Europe	Campylobacter coli	Neither
14420	574	574	Human	Chicken	1	UK	2006	Europe	Campylobacter jejuni	Neither
14421	21	21	Human	Sheep	5	UK	2006	Europe	Campylobacter jejuni	Neither
14422	266	21	Human	Chicken	3	UK	2006	Europe	Campylobacter jejuni	Neither
14423	273	206	Human	Chicken	2	UK	2006	Europe	Campylobacter jejuni	Neither
14424	5	353	Human	Chicken	2	UK	2006	Europe	Campylobacter jejuni	Neither
14425	50	21	Human	Chicken	5	UK	2006	Europe	Campylobacter jejuni	Neither
14426	3621	21	Human	Chicken	Only found in human	UK	2006	Europe	Campylobacter jejuni	Neither
14427	2655		Human	Bird	2	UK	2006	Europe	Campylobacter jejuni	Neither
14428	362	362	Human	Chicken	Only found in human	UK	2006	Europe	Campylobacter jejuni	Neither
14429	572	206	Human	Chicken	3	UK	2006	Europe	Campylobacter jejuni	Neither
14431	4058		Human	Chicken	Only found in human	UK	2006	Europe	Campylobacter jejuni	Neither
14432	1750	828	Human	Chicken	1	UK	2006	Europe	Campylobacter coli	Neither
14433	827	828	Human	Sheep	4	UK	2006	Europe	Campylobacter coli	Neither
14434	4717		Human	Chicken	Only found in human	UK	2006	Europe	Campylobacter jejuni	Neither
14435	61	61	Human	Cattle	4	UK	2006	Europe	Campylobacter jejuni	Neither
14436	42	42	Human	Cattle	5	UK	2006	Europe	Campylobacter jejuni	Neither
14438	21	21	Human	Chicken	5	UK	2006	Europe	Campylobacter jejuni	Neither
14439	19	21	Human	Chicken	5	UK	2006	Europe	Campylobacter jejuni	Neither
14440	1614	828	Human	Chicken	3	UK	2006	Europe	Campylobacter coli	Neither
14441	4717		Human	Chicken	Only found in human	UK	2006	Europe	Campylobacter jejuni	Neither
14444	51	443	Human	Chicken	3	UK	2006	Europe	Campylobacter jejuni	Neither
14445	441		Human	Chicken	3	UK	2006	Europe	Campylobacter jejuni	Neither
14446	51	443	Human	Chicken	3	UK	2006	Europe	Campylobacter jejuni	Neither
14448	1042	354	Human	Chicken	Only found in human	UK	2006	Europe	Campylobacter jejuni	Neither
14449	2240	443	Human	Chicken	Only found in human	UK	2006	Europe	Campylobacter jejuni	Neither
14452	50	21	Human	Chicken	5	UK	2006	Europe	Campylobacter jejuni	Neither
14453	104	21	Human	Chicken	4	UK	2006	Europe	Campylobacter jejuni	Neither
14455	583	45	Human	Chicken	4	UK	2006	Europe	Campylobacter jejuni	Neither
14457	257	257	Human	Chicken	4	UK	2006	Europe	Campylobacter jejuni	Neither
14463	48	48	Human	Chicken	4	UK	2006	Europe	Campylobacter jejuni	Neither
14469	48	48	Human	Chicken	4	UK	2006	Europe	Campylobacter jejuni	Neither
14470	354	354	Human	Chicken	3	UK	2006	Europe	Campylobacter jejuni	Neither
14471	257	257	Human	Chicken	4	UK	2006	Europe	Campylobacter jejuni	Neither
14472	5	353	Human	Chicken	2	UK	2006	Europe	Campylobacter jejuni	Neither
14473	464	464	Human	Chicken	4	UK	2006	Europe	Campylobacter jejuni	Neither
14474	4482	443	Human	Chicken	Only found in human	UK	2006	Europe	Campylobacter jejuni	Neither
14475	61	61	Human	Cattle	4	UK	2006	Europe	Campylobacter jejuni	Neither
14476	21	21	Human	Chicken	5	UK	2006	Europe	Campylobacter jejuni	Neither
14477	48	48	Human	Chicken	4	UK	2006	Europe	Campylobacter jejuni	Neither
14478	881		Human	Chicken	2	UK	2006	Europe	Campylobacter jejuni	Neither
14479	21	21	Human	Chicken	5	UK	2006	Europe	Campylobacter jejuni	Neither
14480	4899	354	Human	Chicken	1	UK	2006	Europe	Campylobacter jejuni	Neither
14482	262	21	Human	Sheep	4	UK	2006	Europe	Campylobacter jejuni	Neither
14483	353	353	Human	Chicken	3	UK	2006	Europe	Campylobacter jejuni	Neither
14484	50	21	Human	Chicken	5	UK	2006	Europe	Campylobacter jejuni	Neither
14486	51	443	Human	Chicken	3	UK	2006	Europe	Campylobacter jejuni	Neither
14487	658	658	Human	Chicken	4	UK	2006	Europe	Campylobacter jejuni	Neither
14489	257	257	Human	Chicken	4	UK	2006	Europe	Campylobacter jejuni	Neither
14491	1716	607	Human	Chicken	Only found in human	UK	2006	Europe	Campylobacter jejuni	Neither
14492	53	21	Human	Chicken	4	UK	2006	Europe	Campylobacter jejuni	Neither
14493	881		Human	Chicken	2	UK	2006	Europe	Campylobacter jejuni	Neither
14494	354	354	Human	Chicken	3	UK	2006	Europe	Campylobacter jejuni	Neither
14495	267	283	Human	Chicken	5	UK	2006	Europe	Campylobacter jejuni	Neither
14496	4689	828	Human	Sheep	Only found in human	UK	2006	Europe	Campylobacter coli	Neither
14497	354	354	Human	Chicken	3	UK	2006	Europe	Campylobacter jejuni	Neither
14498	48	48	Human	Chicken	4	UK	2006	Europe	Campylobacter jejuni	Neither
14499	4067		Human	Chicken	Only found in human	UK	2006	Europe	Campylobacter jejuni	Neither
14500	354	354	Human	Chicken	3	UK	2006	Europe	Campylobacter jejuni	Neither
14502	262	21	Human	Sheep	4	UK	2006	Europe	Campylobacter jejuni	Neither
14503	22	22	Human	Chicken	4	UK	2006	Europe	Campylobacter jejuni	Neither
14504	2033	354	Human	Chicken	Only found in human	UK	2006	Europe	Campylobacter jejuni	Neither
14505	257	257	Human	Chicken	4	UK	2006	Europe	Campylobacter jejuni	Neither
14506	400	353	Human	Chicken	1	UK	2006	Europe	Campylobacter jejuni	Neither
14508	2030	257	Human	Chicken	1	UK	2006	Europe	Campylobacter jejuni	Neither
14509	19	21	Human	Cattle	5	UK	2006	Europe	Campylobacter jejuni	Neither
14510	572	206	Human	Chicken	3	UK	2006	Europe	Campylobacter jejuni	Neither
14511	1042	354	Human	Chicken	Only found in human	UK	2006	Europe	Campylobacter jejuni	Neither
14512	61	61	Human	Cattle	4	UK	2006	Europe	Campylobacter jejuni	Neither
14513	828	828	Human	Chicken	4	UK	2006	Europe	Campylobacter coli	Neither
14514	1042	354	Human	Chicken	Only found in human	UK	2006	Europe	Campylobacter jejuni	Neither
14515	658	658	Human	Chicken	4	UK	2006	Europe	Campylobacter jejuni	Neither
14518	257	257	Human	Chicken	4	UK	2006	Europe	Campylobacter jejuni	Neither
14519	4900		Human	Chicken	Only found in human	UK	2006	Europe	Campylobacter coli	Neither
14520	48	48	Human	Chicken	4	UK	2006	Europe	Campylobacter jejuni	Neither
14522	273	206	Human	Sheep	2	UK	2006	Europe	Campylobacter jejuni	Neither
14523	4985	464	Human	Chicken	Only found in human	UK	2006	Europe	Campylobacter jejuni	Neither
14524	827	828	Human	Chicken	4	UK	2006	Europe	Campylobacter coli	Neither
14525	53	21	Human	Chicken	4	UK	2006	Europe	Campylobacter jejuni	Neither
14526	855	828	Human	Chicken	4	UK	2006	Europe	Campylobacter coli	Neither
14527	879		Human	Chicken	1	UK	2006	Europe	Campylobacter jejuni	Neither
14528	61	61	Human	Cattle	4	UK	2006	Europe	Campylobacter jejuni	Neither
14529	270	403	Human	Sheep	2	UK	2006	Europe	Campylobacter jejuni	Neither
14531	52	52	Human	Chicken	4	UK	2006	Europe	Campylobacter jejuni	Neither
14532	4986		Human	Chicken	Only found in human	UK	2006	Europe	Campylobacter jejuni	Neither
14533	1774	828	Human	Chicken	1	UK	2006	Europe	Campylobacter coli	Neither
14534	262	21	Human	Sheep	4	UK	2006	Europe	Campylobacter jejuni	Neither
14535	21	21	Human	Chicken	5	UK	2006	Europe	Campylobacter jejuni	Neither
14536	475	48	Human	Chicken	3	UK	2006	Europe	Campylobacter jejuni	Neither
14537	48	48	Human	Chicken	4	UK	2006	Europe	Campylobacter jejuni	Neither
14538	475	48	Human	Chicken	3	UK	2006	Europe	Campylobacter jejuni	Neither
14539	2030	257	Human	Chicken	1	UK	2006	Europe	Campylobacter jejuni	Neither
14540	447	42	Human	Chicken	3	UK	2006	Europe	Campylobacter jejuni	Neither
14541	61	61	Human	Cattle	4	UK	2006	Europe	Campylobacter jejuni	Neither
14542	270	403	Human	Sheep	2	UK	2006	Europe	Campylobacter jejuni	Neither
14543	61	61	Human	Cattle	4	UK	2006	Europe	Campylobacter jejuni	Neither
14544	586		Human	Chicken	2	UK	2006	Europe	Campylobacter jejuni	Neither
14545	5	353	Human	Chicken	2	UK	2007	Europe	Campylobacter jejuni	Neither
14546	5	353	Human	Chicken	2	UK	2007	Europe	Campylobacter jejuni	Neither
14547	574	574	Human	Chicken	1	UK	2007	Europe	Campylobacter jejuni	Neither
14548	61	61	Human	Cattle	4	UK	2007	Europe	Campylobacter jejuni	Neither
14550	257	257	Human	Chicken	4	UK	2007	Europe	Campylobacter jejuni	Neither
14551	21	21	Human	Chicken	5	UK	2007	Europe	Campylobacter jejuni	Neither
14552	1374		Human	Chicken	Only found in human	UK	2007	Europe	Campylobacter jejuni	Neither
14553	1409		Human	Chicken	1	UK	2007	Europe	Campylobacter jejuni	Neither
14554	21	21	Human	Chicken	5	UK	2007	Europe	Campylobacter jejuni	Neither
14555	227	206	Human	Chicken	3	UK	2007	Europe	Campylobacter jejuni	Neither
14556	22	22	Human	Cattle	4	UK	2007	Europe	Campylobacter jejuni	Neither
14557	21	21	Human	Sheep	5	UK	2007	Europe	Campylobacter jejuni	Neither
14558	61	61	Human	Cattle	4	UK	2007	Europe	Campylobacter jejuni	Neither
14559	572	206	Human	Cattle	3	UK	2007	Europe	Campylobacter jejuni	Neither
14560	51	443	Human	Chicken	3	UK	2007	Europe	Campylobacter jejuni	Neither
14561	48	48	Human	Chicken	4	UK	2007	Europe	Campylobacter jejuni	Neither
14562	46	206	Human	Chicken	1	UK	2007	Europe	Campylobacter jejuni	Neither
14563	861	21	Human	Chicken	2	UK	2007	Europe	Campylobacter jejuni	Neither
14564	48	48	Human	Chicken	4	UK	2007	Europe	Campylobacter jejuni	Neither
14565	4680	353	Human	Chicken	Only found in human	UK	2007	Europe	Campylobacter jejuni	Neither
14566	61	61	Human	Cattle	4	UK	2007	Europe	Campylobacter jejuni	Neither
14568	2151	22	Human	Chicken	Only found in human	UK	2007	Europe	Campylobacter jejuni	Neither
14569	257	257	Human	Chicken	4	UK	2007	Europe	Campylobacter jejuni	Neither
14570	161	52	Human	Chicken	1	UK	2007	Europe	Campylobacter jejuni	Neither
14571	1774	828	Human	Chicken	1	UK	2007	Europe	Campylobacter coli	Neither
14573	572	206	Human	Chicken	3	UK	2007	Europe	Campylobacter jejuni	Neither
14575	50	21	Human	Chicken	5	UK	2007	Europe	Campylobacter jejuni	Neither
14576	354	354	Human	Chicken	3	UK	2007	Europe	Campylobacter jejuni	Neither
14577	21	21	Human	Sheep	5	UK	2007	Europe	Campylobacter jejuni	Neither
14578	400	353	Human	Chicken	1	UK	2007	Europe	Campylobacter jejuni	Neither
14579	266	21	Human	Chicken	3	UK	2007	Europe	Campylobacter jejuni	Neither
14580	2033	354	Human	Chicken	Only found in human	UK	2007	Europe	Campylobacter jejuni	Neither
14581	21	21	Human	Sheep	5	UK	2007	Europe	Campylobacter jejuni	Neither
14582	257	257	Human	Chicken	4	UK	2007	Europe	Campylobacter jejuni	Neither
14583	2138	353	Human	Chicken	Only found in human	UK	2007	Europe	Campylobacter jejuni	Neither
14584	53	21	Human	Chicken	4	UK	2007	Europe	Campylobacter jejuni	Neither
14585	860	828	Human	Chicken	1	UK	2007	Europe	Campylobacter coli	Neither
14586	4683	353	Human	Chicken	Only found in human	UK	2007	Europe	Campylobacter jejuni	Neither
14587	905		Human	Chicken	1	UK	2007	Europe	Campylobacter jejuni	Neither
14588	19	21	Human	Bird	5	UK	2007	Europe	Campylobacter jejuni	Neither
14590	475	48	Human	Chicken	3	UK	2007	Europe	Campylobacter jejuni	Neither
14591	1767	828	Human	Chicken	Only found in human	UK	2007	Europe	Campylobacter coli	Neither
14592	48	48	Human	Chicken	4	UK	2007	Europe	Campylobacter jejuni	Neither
14593	21	21	Human	Cattle	5	UK	2007	Europe	Campylobacter jejuni	Neither
14594	21	21	Human	Cattle	5	UK	2007	Europe	Campylobacter jejuni	Neither
14595	48	48	Human	Chicken	4	UK	2007	Europe	Campylobacter jejuni	Neither
14596	21	21	Human	Cattle	5	UK	2007	Europe	Campylobacter jejuni	Neither
14597	1767	828	Human	Chicken	Only found in human	UK	2007	Europe	Campylobacter coli	Neither
14598	262	21	Human	Sheep	4	UK	2007	Europe	Campylobacter jejuni	Neither
14599	21	21	Human	Chicken	5	UK	2007	Europe	Campylobacter jejuni	Neither
14600	257	257	Human	Chicken	4	UK	2007	Europe	Campylobacter jejuni	Neither
14601	21	21	Human	Sheep	5	UK	2007	Europe	Campylobacter jejuni	Neither
14602	53	21	Human	Chicken	4	UK	2007	Europe	Campylobacter jejuni	Neither
14603	814	661	Human	Chicken	1	UK	2007	Europe	Campylobacter jejuni	Neither
14604	257	257	Human	Chicken	4	UK	2007	Europe	Campylobacter jejuni	Neither
14605	354	354	Human	Chicken	3	UK	2007	Europe	Campylobacter jejuni	Neither
14606	446	446	Human	Chicken	Only found in human	UK	2007	Europe	Campylobacter jejuni	Neither
14607	825	828	Human	Chicken	5	UK	2007	Europe	Campylobacter coli	Neither
14608	104	21	Human	Chicken	4	UK	2007	Europe	Campylobacter jejuni	Neither
14609	574	574	Human	Chicken	1	UK	2007	Europe	Campylobacter jejuni	Neither
14610	962	828	Human	Sheep	3	UK	2007	Europe	Campylobacter coli	Neither
14611	257	257	Human	Chicken	4	UK	2007	Europe	Campylobacter jejuni	Neither
14612	574	574	Human	Chicken	1	UK	2007	Europe	Campylobacter jejuni	Neither
14613	21	21	Human	Sheep	5	UK	2007	Europe	Campylobacter jejuni	Neither
14614	1044	658	Human	Chicken	3	UK	2007	Europe	Campylobacter jejuni	Neither
14615	354	354	Human	Chicken	3	UK	2007	Europe	Campylobacter jejuni	Neither
14616	2116	353	Human	Chicken	1	UK	2007	Europe	Campylobacter jejuni	Neither
14617	854	828	Human	Chicken	4	UK	2007	Europe	Campylobacter coli	Neither
14618	354	354	Human	Chicken	3	UK	2007	Europe	Campylobacter jejuni	Neither
14620	257	257	Human	Chicken	4	UK	2007	Europe	Campylobacter jejuni	Neither
14621	51	443	Human	Chicken	3	UK	2007	Europe	Campylobacter jejuni	Neither
14622	572	206	Human	Chicken	3	UK	2007	Europe	Campylobacter jejuni	Neither
14623	354	354	Human	Chicken	3	UK	2007	Europe	Campylobacter jejuni	Neither
14624	400	353	Human	Chicken	1	UK	2007	Europe	Campylobacter jejuni	Neither
14625	464	464	Human	Chicken	4	UK	2007	Europe	Campylobacter jejuni	Neither
14626	354	354	Human	Chicken	3	UK	2007	Europe	Campylobacter jejuni	Neither
14627	2274		Human	Chicken	1	UK	2007	Europe	Campylobacter jejuni	Neither
14628	574	574	Human	Chicken	1	UK	2007	Europe	Campylobacter jejuni	Neither
14629	50	21	Human	Chicken	5	UK	2007	Europe	Campylobacter jejuni	Neither
14630	827	828	Human	Sheep	4	UK	2007	Europe	Campylobacter coli	Neither
14631	354	354	Human	Chicken	3	UK	2007	Europe	Campylobacter jejuni	Neither
14632	538	45	Human	Chicken	3	UK	2007	Europe	Campylobacter jejuni	Neither
14633	574	574	Human	Chicken	1	UK	2007	Europe	Campylobacter jejuni	Neither
14634	354	354	Human	Chicken	3	UK	2007	Europe	Campylobacter jejuni	Neither
14635	464	464	Human	Chicken	4	UK	2007	Europe	Campylobacter jejuni	Neither
14636	2091	52	Human	Chicken	Only found in human	UK	2007	Europe	Campylobacter jejuni	Neither
14637	257	257	Human	Chicken	4	UK	2007	Europe	Campylobacter jejuni	Neither
14638	21	21	Human	Sheep	5	UK	2007	Europe	Campylobacter jejuni	Neither
14639	1380	257	Human	Chicken	Only found in human	UK	2007	Europe	Campylobacter jejuni	Neither
14640	3687	443	Human	Chicken	Only found in human	UK	2007	Europe	Campylobacter jejuni	Neither
14641	48	48	Human	Chicken	4	UK	2007	Europe	Campylobacter jejuni	Neither
14642	51	443	Human	Chicken	3	UK	2007	Europe	Campylobacter jejuni	Neither
14643	1073	354	Human	Chicken	1	UK	2007	Europe	Campylobacter jejuni	Neither
14644	4896	353	Human	Chicken	Only found in human	UK	2007	Europe	Campylobacter jejuni	Neither
14645	50	21	Human	Chicken	5	UK	2007	Europe	Campylobacter jejuni	Neither
14646	464	464	Human	Chicken	4	UK	2007	Europe	Campylobacter jejuni	Neither
14647	21	21	Human	Chicken	5	UK	2007	Europe	Campylobacter jejuni	Neither
14648	50	21	Human	Chicken	5	UK	2007	Europe	Campylobacter jejuni	Neither
14649	257	257	Human	Chicken	4	UK	2007	Europe	Campylobacter jejuni	Neither
14650	4719	828	Human	Sheep	Only found in human	UK	2007	Europe	Campylobacter coli	Neither
14651	22	22	Human	Chicken	4	UK	2007	Europe	Campylobacter jejuni	Neither
14653	1811	21	Human	Chicken	Only found in human	UK	2007	Europe	Campylobacter jejuni	Neither
14654	574	574	Human	Chicken	1	UK	2007	Europe	Campylobacter jejuni	Neither
14655	51	443	Human	Chicken	3	UK	2007	Europe	Campylobacter jejuni	Neither
14656	775	52	Human	Chicken	2	UK	2007	Europe	Campylobacter jejuni	Neither
14657	827	828	Human	Sheep	4	UK	2007	Europe	Campylobacter coli	Neither
14658	4897	21	Human	Chicken	Only found in human	UK	2007	Europe	Campylobacter jejuni	Neither
14659	2122	353	Human	Chicken	Only found in human	UK	2007	Europe	Campylobacter jejuni	Neither
14660	50	21	Human	Chicken	5	UK	2007	Europe	Campylobacter jejuni	Neither
14661	1953	353	Human	Chicken	Only found in human	UK	2007	Europe	Campylobacter jejuni	Neither
14662	2143	574	Human	Chicken	Only found in human	UK	2007	Europe	Campylobacter jejuni	Neither
14663	257	257	Human	Chicken	4	UK	2007	Europe	Campylobacter jejuni	Neither
14664	572	206	Human	Chicken	3	UK	2007	Europe	Campylobacter jejuni	Neither
14665	4685		Human	Chicken	Only found in human	UK	2007	Europe	Campylobacter jejuni	Neither
14667	354	354	Human	Chicken	3	UK	2007	Europe	Campylobacter jejuni	Neither
14668	2135	21	Human	Chicken	1	UK	2007	Europe	Campylobacter jejuni	Neither
14669	137	45	Human	Chicken	5	UK	2007	Europe	Campylobacter jejuni	Neither
14670	354	354	Human	Chicken	3	UK	2007	Europe	Campylobacter jejuni	Neither
14671	257	257	Human	Chicken	4	UK	2007	Europe	Campylobacter jejuni	Neither
14674	257	257	Human	Chicken	4	UK	2007	Europe	Campylobacter jejuni	Neither
14675	257	257	Human	Chicken	4	UK	2007	Europe	Campylobacter jejuni	Neither
14676	257	257	Human	Chicken	4	UK	2007	Europe	Campylobacter jejuni	Neither
14677	21	21	Human	Chicken	5	UK	2007	Europe	Campylobacter jejuni	Neither
14679	5	353	Human	Chicken	2	UK	2007	Europe	Campylobacter jejuni	Neither
14680	827	828	Human	Sheep	4	UK	2007	Europe	Campylobacter coli	Neither
14682	206	206	Human	Cattle	4	UK	2007	Europe	Campylobacter jejuni	Neither
14683	21	21	Human	Chicken	5	UK	2007	Europe	Campylobacter jejuni	Neither
14684	273	206	Human	Chicken	2	UK	2007	Europe	Campylobacter jejuni	Neither
14685	2030	257	Human	Chicken	1	UK	2007	Europe	Campylobacter jejuni	Neither
14686	305	574	Human	Chicken	2	UK	2007	Europe	Campylobacter jejuni	Neither
14688	354	354	Human	Chicken	3	UK	2007	Europe	Campylobacter jejuni	Neither
14690	1750	828	Human	Chicken	1	UK	2007	Europe	Campylobacter coli	Neither
14691	962	828	Human	Sheep	3	UK	2007	Europe	Campylobacter coli	Neither
14693	51	443	Human	Chicken	3	UK	2007	Europe	Campylobacter jejuni	Neither
14694	5	353	Human	Chicken	2	UK	2007	Europe	Campylobacter jejuni	Neither
14695	257	257	Human	Chicken	4	UK	2007	Europe	Campylobacter jejuni	Neither
14696	257	257	Human	Chicken	4	UK	2007	Europe	Campylobacter jejuni	Neither
14697	887	828	Human	Chicken	1	UK	2007	Europe	Campylobacter coli	Neither
14698	257	257	Human	Chicken	4	UK	2007	Europe	Campylobacter jejuni	Neither
14699	5	353	Human	Chicken	2	UK	2007	Europe	Campylobacter jejuni	Neither
14702	270	403	Human	Sheep	2	UK	2007	Europe	Campylobacter jejuni	Neither
14703	257	257	Human	Chicken	4	UK	2007	Europe	Campylobacter jejuni	Neither
14704	354	354	Human	Chicken	3	UK	2007	Europe	Campylobacter jejuni	Neither
14705	4681	21	Human	Chicken	Only found in human	UK	2007	Europe	Campylobacter jejuni	Neither
14706	814	661	Human	Chicken	1	UK	2007	Europe	Campylobacter jejuni	Neither
14707	436		Human	Cattle	4	UK	2007	Europe	Campylobacter jejuni	Neither
14708	354	354	Human	Chicken	3	UK	2007	Europe	Campylobacter jejuni	Neither
14709	48	48	Human	Chicken	4	UK	2007	Europe	Campylobacter jejuni	Neither
14710	4681	21	Human	Chicken	Only found in human	UK	2007	Europe	Campylobacter jejuni	Neither
14711	475	48	Human	Chicken	3	UK	2007	Europe	Campylobacter jejuni	Neither
14712	51	443	Human	Chicken	3	UK	2007	Europe	Campylobacter jejuni	Neither
14714	45	45	Human	Chicken	5	UK	2007	Europe	Campylobacter jejuni	Neither
14715	50	21	Human	Chicken	5	UK	2007	Europe	Campylobacter jejuni	Neither
14716	61	61	Human	Cattle	4	UK	2007	Europe	Campylobacter jejuni	Neither
14717	4988		Human	Chicken	Only found in human	UK	2007	Europe	Campylobacter coli	Neither
14718	356	353	Human	Chicken	3	UK	2007	Europe	Campylobacter jejuni	Neither
14719	21	21	Human	Sheep	5	UK	2007	Europe	Campylobacter jejuni	Neither
14720	273	206	Human	Cattle	2	UK	2007	Europe	Campylobacter jejuni	Neither
14721	53	21	Human	Chicken	4	UK	2007	Europe	Campylobacter jejuni	Neither
14722	1109		Human	Chicken	1	UK	2007	Europe	Campylobacter coli	Neither
14724	2030	257	Human	Chicken	1	UK	2007	Europe	Campylobacter jejuni	Neither
14725	206	206	Human	Cattle	4	UK	2007	Europe	Campylobacter jejuni	Neither
14726	45	45	Human	Chicken	5	UK	2007	Europe	Campylobacter jejuni	Neither
14727	50	21	Human	Chicken	5	UK	2007	Europe	Campylobacter jejuni	Neither
14728	45	45	Human	Chicken	5	UK	2007	Europe	Campylobacter jejuni	Neither
14729	51	443	Human	Chicken	3	UK	2007	Europe	Campylobacter jejuni	Neither
14730	354	354	Human	Chicken	3	UK	2007	Europe	Campylobacter jejuni	Neither
14732	257	257	Human	Chicken	4	UK	2007	Europe	Campylobacter jejuni	Neither
14733	45	45	Human	Chicken	5	UK	2007	Europe	Campylobacter jejuni	Neither
14734	607	607	Human	Chicken	2	UK	2007	Europe	Campylobacter jejuni	Neither
14735	267	283	Human	Chicken	5	UK	2007	Europe	Campylobacter jejuni	Neither
14736	872	828	Human	Chicken	4	UK	2007	Europe	Campylobacter coli	Neither
14737	21	21	Human	Chicken	5	UK	2007	Europe	Campylobacter jejuni	Neither
14738	42	42	Human	Cattle	5	UK	2007	Europe	Campylobacter jejuni	Neither
14740	257	257	Human	Chicken	4	UK	2007	Europe	Campylobacter jejuni	Neither
14741	354	354	Human	Chicken	3	UK	2007	Europe	Campylobacter jejuni	Neither
14742	53	21	Human	Chicken	4	UK	2007	Europe	Campylobacter jejuni	Neither
14743	827	828	Human	Sheep	4	UK	2007	Europe	Campylobacter coli	Neither
14744	267	283	Human	Chicken	5	UK	2007	Europe	Campylobacter jejuni	Neither
14745	257	257	Human	Chicken	4	UK	2007	Europe	Campylobacter jejuni	Neither
14746	2273	828	Human	Chicken	1	UK	2007	Europe	Campylobacter coli	Neither
14747	21	21	Human	Cattle	5	UK	2007	Europe	Campylobacter jejuni	Neither
14748	267	283	Human	Chicken	5	UK	2007	Europe	Campylobacter jejuni	Neither
14749	2104	206	Human	Cattle	Only found in human	UK	2007	Europe	Campylobacter jejuni	Neither
14750	45	45	Human	Chicken	5	UK	2007	Europe	Campylobacter jejuni	Neither
14751	574	574	Human	Chicken	1	UK	2007	Europe	Campylobacter jejuni	Neither
14752	21	21	Human	Chicken	5	UK	2007	Europe	Campylobacter jejuni	Neither
14754	2135	21	Human	Chicken	1	UK	2007	Europe	Campylobacter jejuni	Neither
14756	257	257	Human	Chicken	4	UK	2007	Europe	Campylobacter jejuni	Neither
14757	832	828	Human	Chicken	2	UK	2007	Europe	Campylobacter coli	Neither
14758	2273	828	Human	Chicken	1	UK	2007	Europe	Campylobacter coli	Neither
14759	21	21	Human	Sheep	5	UK	2007	Europe	Campylobacter jejuni	Neither
14760	19	21	Human	Chicken	5	UK	2007	Europe	Campylobacter jejuni	Neither
14761	21	21	Human	Chicken	5	UK	2007	Europe	Campylobacter jejuni	Neither
14763	5	353	Human	Chicken	2	UK	2007	Europe	Campylobacter jejuni	Neither
14764	2219	45	Human	Chicken	3	UK	2007	Europe	Campylobacter jejuni	Neither
14765	429	48	Human	Chicken	2	UK	2007	Europe	Campylobacter jejuni	Neither
14766	206	206	Human	Sheep	4	UK	2007	Europe	Campylobacter jejuni	Neither
14767	5	353	Human	Chicken	2	UK	2007	Europe	Campylobacter jejuni	Neither
14769	46	206	Human	Chicken	1	UK	2007	Europe	Campylobacter jejuni	Neither
14770	257	257	Human	Chicken	4	UK	2007	Europe	Campylobacter jejuni	Neither
14771	354	354	Human	Chicken	3	UK	2007	Europe	Campylobacter jejuni	Neither
14772	572	206	Human	Chicken	3	UK	2007	Europe	Campylobacter jejuni	Neither
14773	475	48	Human	Chicken	3	UK	2007	Europe	Campylobacter jejuni	Neither
14775	2276		Human	Chicken	1	UK	2007	Europe	Campylobacter jejuni	Neither
14776	354	354	Human	Chicken	3	UK	2007	Europe	Campylobacter jejuni	Neither
14778	44	21	Human	Chicken	2	UK	2007	Europe	Campylobacter jejuni	Neither
14779	53	21	Human	Chicken	4	UK	2007	Europe	Campylobacter jejuni	Neither
14780	61	61	Human	Cattle	4	UK	2007	Europe	Campylobacter jejuni	Neither
14781	270	403	Human	Sheep	2	UK	2007	Europe	Campylobacter jejuni	Neither
14782	22	22	Human	Chicken	4	UK	2007	Europe	Campylobacter jejuni	Neither
14783	45	45	Human	Chicken	5	UK	2007	Europe	Campylobacter jejuni	Neither
14784	4828	48	Human	Chicken	Only found in human	UK	2007	Europe	Campylobacter jejuni	Neither
14785	827	828	Human	Sheep	4	UK	2007	Europe	Campylobacter coli	Neither
14786	860	828	Human	Chicken	1	UK	2007	Europe	Campylobacter coli	Neither
14787	45	45	Human	Chicken	5	UK	2007	Europe	Campylobacter jejuni	Neither
14789	21	21	Human	Chicken	5	UK	2007	Europe	Campylobacter jejuni	Neither
14790	48	48	Human	Chicken	4	UK	2007	Europe	Campylobacter jejuni	Neither
14791	132	508	Human	Chicken	3	UK	2007	Europe	Campylobacter jejuni	Neither
14792	50	21	Human	Chicken	5	UK	2007	Europe	Campylobacter jejuni	Neither
14794	2104	206	Human	Cattle	Only found in human	UK	2007	Europe	Campylobacter jejuni	Neither
14795	846	48	Human	Chicken	Only found in human	UK	2007	Europe	Campylobacter jejuni	Neither
14796	53	21	Human	Chicken	4	UK	2007	Europe	Campylobacter jejuni	Neither
14797	4682	433	Human	Chicken	Only found in human	UK	2007	Europe	Campylobacter jejuni	Neither
14798	572	206	Human	Chicken	3	UK	2007	Europe	Campylobacter jejuni	Neither
14799	829	828	Human	Chicken	3	UK	2007	Europe	Campylobacter coli	Neither
14800	583	45	Human	Chicken	4	UK	2007	Europe	Campylobacter jejuni	Neither
14801	104	21	Human	Chicken	4	UK	2007	Europe	Campylobacter jejuni	Neither
14802	2030	257	Human	Chicken	1	UK	2007	Europe	Campylobacter jejuni	Neither
14803	50	21	Human	Chicken	5	UK	2007	Europe	Campylobacter jejuni	Neither
14804	49	49	Human	Chicken	3	UK	2007	Europe	Campylobacter jejuni	Neither
14805	45	45	Human	Chicken	5	UK	2007	Europe	Campylobacter jejuni	Neither
14806	137	45	Human	Chicken	5	UK	2007	Europe	Campylobacter jejuni	Neither
14807	53	21	Human	Chicken	4	UK	2007	Europe	Campylobacter jejuni	Neither
14808	53	21	Human	Chicken	4	UK	2007	Europe	Campylobacter jejuni	Neither
14809	677	677	Human	Cattle	3	UK	2007	Europe	Campylobacter jejuni	Neither
14810	53	21	Human	Chicken	4	UK	2007	Europe	Campylobacter jejuni	Neither
14811	257	257	Human	Chicken	4	UK	2007	Europe	Campylobacter jejuni	Neither
14812	814	661	Human	Chicken	1	UK	2007	Europe	Campylobacter jejuni	Neither
14813	677	677	Human	Cattle	3	UK	2007	Europe	Campylobacter jejuni	Neither
14814	53	21	Human	Chicken	4	UK	2007	Europe	Campylobacter jejuni	Neither
14816	51	443	Human	Chicken	3	UK	2007	Europe	Campylobacter jejuni	Neither
14817	48	48	Human	Chicken	4	UK	2007	Europe	Campylobacter jejuni	Neither
14818	2323	828	Human	Chicken	Only found in human	UK	2007	Europe	Campylobacter coli	Neither
14819	1541	828	Human	Chicken	1	UK	2007	Europe	Campylobacter coli	Neither
14820	42	42	Human	Chicken	5	UK	2007	Europe	Campylobacter jejuni	Neither
14821	1301	692	Human	Chicken	1	UK	2007	Europe	Campylobacter jejuni	Neither
14822	305	574	Human	Chicken	2	UK	2007	Europe	Campylobacter jejuni	Neither
14824	22	22	Human	Chicken	4	UK	2007	Europe	Campylobacter jejuni	Neither
14825	53	21	Human	Chicken	4	UK	2007	Europe	Campylobacter jejuni	Neither
14826	658	658	Human	Chicken	4	UK	2007	Europe	Campylobacter jejuni	Neither
14827	2030	257	Human	Chicken	1	UK	2007	Europe	Campylobacter jejuni	Neither
14828	53	21	Human	Chicken	4	UK	2007	Europe	Campylobacter jejuni	Neither
14829	4684		Human	Chicken	Only found in human	UK	2007	Europe	Campylobacter jejuni	Neither
14830	49	49	Human	Chicken	3	UK	2007	Europe	Campylobacter jejuni	Neither
14831	658	658	Human	Chicken	4	UK	2007	Europe	Campylobacter jejuni	Neither
14832	21	21	Human	Chicken	5	UK	2007	Europe	Campylobacter jejuni	Neither
14833	4687		Human	Chicken	Only found in human	UK	2007	Europe	Campylobacter jejuni	Neither
14834	45	45	Human	Chicken	5	UK	2007	Europe	Campylobacter jejuni	Neither
14835	45	45	Human	Chicken	5	UK	2007	Europe	Campylobacter jejuni	Neither
14836	42	42	Human	Cattle	5	UK	2007	Europe	Campylobacter jejuni	Neither
14837	658	658	Human	Chicken	4	UK	2007	Europe	Campylobacter jejuni	Neither
14839	53	21	Human	Chicken	4	UK	2007	Europe	Campylobacter jejuni	Neither
14841	22	22	Human	Chicken	4	UK	2007	Europe	Campylobacter jejuni	Neither
14842	586		Human	Chicken	2	UK	2007	Europe	Campylobacter jejuni	Neither
14843	45	45	Human	Chicken	5	UK	2007	Europe	Campylobacter jejuni	Neither
14844	827	828	Human	Sheep	4	UK	2007	Europe	Campylobacter coli	Neither
14845	1774	828	Human	Chicken	1	UK	2007	Europe	Campylobacter coli	Neither
14846	872	828	Human	Sheep	4	UK	2007	Europe	Campylobacter coli	Neither
14847	51	443	Human	Chicken	3	UK	2007	Europe	Campylobacter jejuni	Neither
14848	21	21	Human	Chicken	5	UK	2007	Europe	Campylobacter jejuni	Neither
14849	824	257	Human	Chicken	2	UK	2007	Europe	Campylobacter jejuni	Neither
14850	266	21	Human	Chicken	3	UK	2007	Europe	Campylobacter jejuni	Neither
14851	572	206	Human	Chicken	3	UK	2007	Europe	Campylobacter jejuni	Neither
14852	45	45	Human	Chicken	5	UK	2007	Europe	Campylobacter jejuni	Neither
14853	122	206	Human	Chicken	3	UK	2007	Europe	Campylobacter jejuni	Neither
14854	51	443	Human	Chicken	3	UK	2007	Europe	Campylobacter jejuni	Neither
14855	51	443	Human	Chicken	3	UK	2007	Europe	Campylobacter jejuni	Neither
14856	50	21	Human	Chicken	5	UK	2007	Europe	Campylobacter jejuni	Neither
14857	206	206	Human	Cattle	4	UK	2007	Europe	Campylobacter jejuni	Neither
14858	881		Human	Chicken	2	UK	2007	Europe	Campylobacter jejuni	Neither
14859	104	21	Human	Chicken	4	UK	2007	Europe	Campylobacter jejuni	Neither
14861	257	257	Human	Chicken	4	UK	2007	Europe	Campylobacter jejuni	Neither
14862	4690	828	Human	Chicken	Only found in human	UK	2007	Europe	Campylobacter coli	Neither
14863	21	21	Human	Chicken	5	UK	2007	Europe	Campylobacter jejuni	Neither
14864	51	443	Human	Chicken	3	UK	2007	Europe	Campylobacter jejuni	Neither
14865	677	677	Human	Chicken	3	UK	2007	Europe	Campylobacter jejuni	Neither
14866	825	828	Human	Chicken	5	UK	2007	Europe	Campylobacter coli	Neither
14867	19	21	Human	Cattle	5	UK	2007	Europe	Campylobacter jejuni	Neither
14868	677	677	Human	Chicken	3	UK	2007	Europe	Campylobacter jejuni	Neither
14869	270	403	Human	Sheep	2	UK	2007	Europe	Campylobacter jejuni	Neither
14870	21	21	Human	Sheep	5	UK	2007	Europe	Campylobacter jejuni	Neither
14871	21	21	Human	Sheep	5	UK	2007	Europe	Campylobacter jejuni	Neither
14872	658	658	Human	Chicken	4	UK	2007	Europe	Campylobacter jejuni	Neither
14874	206	206	Human	Sheep	4	UK	2007	Europe	Campylobacter jejuni	Neither
14875	574	574	Human	Chicken	1	UK	2007	Europe	Campylobacter jejuni	Neither
14876	45	45	Human	Chicken	5	UK	2007	Europe	Campylobacter jejuni	Neither
14877	21	21	Human	Chicken	5	UK	2007	Europe	Campylobacter jejuni	Neither
14878	2135	21	Human	Chicken	1	UK	2007	Europe	Campylobacter jejuni	Neither
14879	45	45	Human	Chicken	5	UK	2007	Europe	Campylobacter jejuni	Neither
14880	21	21	Human	Chicken	5	UK	2007	Europe	Campylobacter jejuni	Neither
14881	354	354	Human	Chicken	3	UK	2007	Europe	Campylobacter jejuni	Neither
14882	53	21	Human	Chicken	4	UK	2007	Europe	Campylobacter jejuni	Neither
14884	137	45	Human	Chicken	5	UK	2007	Europe	Campylobacter jejuni	Neither
14886	2361	443	Human	Chicken	Only found in human	UK	2007	Europe	Campylobacter jejuni	Neither
14887	51	443	Human	Chicken	3	UK	2007	Europe	Campylobacter jejuni	Neither
14889	1761		Human	Chicken	Only found in human	UK	2007	Europe	Campylobacter coli	Neither
14890	677	677	Human	Cattle	3	UK	2007	Europe	Campylobacter jejuni	Neither
14891	51	443	Human	Chicken	3	UK	2007	Europe	Campylobacter jejuni	Neither
14892	48	48	Human	Chicken	4	UK	2007	Europe	Campylobacter jejuni	Neither
14893	400	353	Human	Chicken	1	UK	2007	Europe	Campylobacter jejuni	Neither
14895	21	21	Human	Cattle	5	UK	2007	Europe	Campylobacter jejuni	Neither
14896	21	21	Human	Sheep	5	UK	2007	Europe	Campylobacter jejuni	Neither
14897	2104	206	Human	Cattle	Only found in human	UK	2007	Europe	Campylobacter jejuni	Neither
14898	978	446	Human	Chicken	1	UK	2007	Europe	Campylobacter jejuni	Neither
14899	916;978	21;ST	Human	Chicken	Only found in human	UK	2007	Europe	Campylobacter jejuni	Neither
14901	132	508	Human	Chicken	3	UK	2007	Europe	Campylobacter jejuni	Neither
14902	48	48	Human	Chicken	4	UK	2007	Europe	Campylobacter jejuni	Neither
14904	48	48	Human	Chicken	4	UK	2007	Europe	Campylobacter jejuni	Neither
14905	464	464	Human	Chicken	4	UK	2007	Europe	Campylobacter jejuni	Neither
14906	267	283	Human	Chicken	5	UK	2007	Europe	Campylobacter jejuni	Neither
14907	883	21	Human	Chicken	2	UK	2007	Europe	Campylobacter jejuni	Neither
14908	50	21	Human	Chicken	5	UK	2007	Europe	Campylobacter jejuni	Neither
14909	574	574	Human	Chicken	1	UK	2007	Europe	Campylobacter jejuni	Neither
14910	22	22	Human	Chicken	4	UK	2007	Europe	Campylobacter jejuni	Neither
14911	2092		Human	Chicken	Only found in human	UK	2007	Europe	Campylobacter jejuni	Neither
14912	475	48	Human	Chicken	3	UK	2007	Europe	Campylobacter jejuni	Neither
14913	52	52	Human	Chicken	4	UK	2007	Europe	Campylobacter jejuni	Neither
14917	104	21	Human	Chicken	4	UK	2007	Europe	Campylobacter jejuni	Neither
14918	3544		Human	Chicken	1	UK	2007	Europe	Campylobacter jejuni	Neither
14920	21	21	Human	Sheep	5	UK	2007	Europe	Campylobacter jejuni	Neither
14921	990	257	Human	Chicken	1	UK	2007	Europe	Campylobacter jejuni	Neither
14922	475	48	Human	Chicken	3	UK	2007	Europe	Campylobacter jejuni	Neither
14923	883	21	Human	Chicken	2	UK	2007	Europe	Campylobacter jejuni	Neither
14924	48	48	Human	Chicken	4	UK	2007	Europe	Campylobacter jejuni	Neither
14928	677	677	Human	Chicken	3	UK	2007	Europe	Campylobacter jejuni	Neither
14929	658	658	Human	Chicken	4	UK	2007	Europe	Campylobacter jejuni	Neither
14930	52	52	Human	Chicken	4	UK	2007	Europe	Campylobacter jejuni	Neither
14931	48	48	Human	Chicken	4	UK	2007	Europe	Campylobacter jejuni	Neither
14932	775	52	Human	Chicken	2	UK	2007	Europe	Campylobacter jejuni	Neither
14935	19	21	Human	Cattle	5	UK	2007	Europe	Campylobacter jejuni	Neither
14936	574	574	Human	Chicken	1	UK	2007	Europe	Campylobacter jejuni	Neither
14937	1517	354	Human	Sheep	4	UK	2007	Europe	Campylobacter jejuni	Neither
14938	257	257	Human	Chicken	4	UK	2007	Europe	Campylobacter jejuni	Neither
14939	48	48	Human	Chicken	4	UK	2007	Europe	Campylobacter jejuni	Neither
14940	257	257	Human	Chicken	4	UK	2007	Europe	Campylobacter jejuni	Neither
14941	48	48	Human	Chicken	4	UK	2007	Europe	Campylobacter jejuni	Neither
14942	50	21	Human	Chicken	5	UK	2007	Europe	Campylobacter jejuni	Neither
14943	257	257	Human	Chicken	4	UK	2007	Europe	Campylobacter jejuni	Neither
14944	53	21	Human	Chicken	4	UK	2007	Europe	Campylobacter jejuni	Neither
14945	257	257	Human	Chicken	4	UK	2007	Europe	Campylobacter jejuni	Neither
14946	19	21	Human	Cattle	5	UK	2007	Europe	Campylobacter jejuni	Neither
14947	1751	42	Human	Chicken	1	UK	2007	Europe	Campylobacter jejuni	Neither
14948	19	21	Human	Cattle	5	UK	2007	Europe	Campylobacter jejuni	Neither
14949	51	443	Human	Chicken	3	UK	2007	Europe	Campylobacter jejuni	Neither
14950	1811	21	Human	Chicken	Only found in human	UK	2007	Europe	Campylobacter jejuni	Neither
14951	51	443	Human	Chicken	3	UK	2007	Europe	Campylobacter jejuni	Neither
14953	829	828	Human	Chicken	3	UK	2007	Europe	Campylobacter coli	Neither
14954	775	52	Human	Chicken	2	UK	2007	Europe	Campylobacter jejuni	Neither
14955	581	353	Human	Chicken	Only found in human	UK	2007	Europe	Campylobacter jejuni	Neither
14956	1595	828	Human	Chicken	2	UK	2007	Europe	Campylobacter coli	Neither
14957	22	22	Human	Chicken	4	UK	2007	Europe	Campylobacter jejuni	Neither
14958	334	45	Human	Chicken	4	UK	2007	Europe	Campylobacter jejuni	Neither
14961	51	443	Human	Chicken	3	UK	2007	Europe	Campylobacter jejuni	Neither
14962	775	52	Human	Chicken	2	UK	2007	Europe	Campylobacter jejuni	Neither
14963	21	21	Human	Sheep	5	UK	2007	Europe	Campylobacter jejuni	Neither
14964	257	257	Human	Chicken	4	UK	2007	Europe	Campylobacter jejuni	Neither
14966	21	21	Human	Sheep	5	UK	2007	Europe	Campylobacter jejuni	Neither
14969	825	828	Human	Chicken	5	UK	2007	Europe	Campylobacter coli	Neither
14970	4994	353	Human	Chicken	Only found in human	UK	2007	Europe	Campylobacter jejuni	Neither
14971	22	22	Human	Chicken	4	UK	2007	Europe	Campylobacter jejuni	Neither
14972	257	257	Human	Chicken	4	UK	2007	Europe	Campylobacter jejuni	Neither
14973	48	48	Human	Chicken	4	UK	2007	Europe	Campylobacter jejuni	Neither
14974	1055	828	Human	Chicken	3	UK	2007	Europe	Campylobacter coli	Neither
14976	262	21	Human	Sheep	4	UK	2007	Europe	Campylobacter jejuni	Neither
14979	2033	354	Human	Chicken	Only found in human	UK	2007	Europe	Campylobacter jejuni	Neither
14980	45	45	Human	Chicken	5	UK	2007	Europe	Campylobacter jejuni	Neither
14981	1073	354	Human	Chicken	1	UK	2007	Europe	Campylobacter jejuni	Neither
14983	354	354	Human	Chicken	3	UK	2007	Europe	Campylobacter jejuni	Neither
14985	48	48	Human	Chicken	4	UK	2007	Europe	Campylobacter jejuni	Neither
14986	879		Human	Chicken	1	UK	2007	Europe	Campylobacter jejuni	Neither
14987	45	45	Human	Chicken	5	UK	2007	Europe	Campylobacter jejuni	Neither
14988	403	403	Human	Cattle	2	UK	2007	Europe	Campylobacter jejuni	Neither
14989	5	353	Human	Chicken	2	UK	2007	Europe	Campylobacter jejuni	Neither
14990	354	354	Human	Chicken	3	UK	2007	Europe	Campylobacter jejuni	Neither
14991	137	45	Human	Chicken	5	UK	2007	Europe	Campylobacter jejuni	Neither
14993	581	353	Human	Chicken	Only found in human	UK	2007	Europe	Campylobacter jejuni	Neither
14995	829	828	Human	Chicken	3	UK	2007	Europe	Campylobacter coli	Neither
14996	831	828	Human	Chicken	1	UK	2007	Europe	Campylobacter coli	Neither
14998	4055	42	Human	Chicken	Only found in human	UK	2007	Europe	Campylobacter jejuni	Neither
15000	51	443	Human	Chicken	3	UK	2007	Europe	Campylobacter jejuni	Neither
15545	262	21	Human	Sheep	4	UK	2008	Europe	Campylobacter jejuni	Neither
15723	104	21	Human	Chicken	4	UK	2009	Europe	Campylobacter jejuni	Neither
15841	50	21	Human	Chicken	5	UK	2009	Europe	Campylobacter jejuni	Neither
16028	19	21	Human	Chicken	5	UK	2009	Europe	Campylobacter jejuni	Neither
16045	51	443	Human	Chicken	3	UK	2003	Europe	Campylobacter jejuni	Neither
16048	257	257	Human	Chicken	4	UK	2011	Europe	Campylobacter jejuni	Neither
16049	21	21	Human	Sheep	5	UK	2011	Europe	Campylobacter jejuni	Neither
16050	572	206	Human	Chicken	3	UK	2011	Europe	Campylobacter jejuni	Neither
16051	829	828	Human	Chicken	3	UK	2011	Europe	Campylobacter coli	Neither
16052	257	257	Human	Chicken	4	UK	2011	Europe	Campylobacter jejuni	Neither
16053	2274		Human	Chicken	1	UK	2011	Europe	Campylobacter jejuni	Neither
16054	21	21	Human	Sheep	5	UK	2011	Europe	Campylobacter jejuni	Neither
16055	860	828	Human	Chicken	1	UK	2011	Europe	Campylobacter coli	Neither
16056	45	45	Human	Sheep	5	UK	2011	Europe	Campylobacter jejuni	Neither
16057	5	353	Human	Chicken	2	UK	2011	Europe	Campylobacter jejuni	Neither
16058	5717	1034	Human	Chicken	1	UK	2011	Europe	Campylobacter jejuni	Neither
16059	904	607	Human	Chicken	1	UK	2011	Europe	Campylobacter jejuni	Neither
16060	830	828	Human	Chicken	2	UK	2011	Europe	Campylobacter coli	Neither
16061	22	22	Human	Chicken	4	UK	2011	Europe	Campylobacter jejuni	Neither
16062	48	48	Human	Chicken	4	UK	2011	Europe	Campylobacter jejuni	Neither
16063	50	21	Human	Chicken	5	UK	2011	Europe	Campylobacter jejuni	Neither
16064	5642	828	Human	Chicken	1	UK	2011	Europe	Campylobacter coli	Neither
16065	61	61	Human	Cattle	4	UK	2011	Europe	Campylobacter jejuni	Neither
16066	48	48	Human	Chicken	4	UK	2011	Europe	Campylobacter jejuni	Neither
16067	21	21	Human	Sheep	5	UK	2011	Europe	Campylobacter jejuni	Neither
16068	508	508	Human	Cattle	1	UK	2011	Europe	Campylobacter jejuni	Neither
16069	844	48	Human	Chicken	1	UK	2011	Europe	Campylobacter jejuni	Neither
16070	508	508	Human	Cattle	1	UK	2011	Europe	Campylobacter jejuni	Neither
16071	51	443	Human	Chicken	3	UK	2011	Europe	Campylobacter jejuni	Neither
16072	21	21	Human	Cattle	5	UK	2011	Europe	Campylobacter jejuni	Neither
16073	5733	828	Human	Chicken	Only found in human	UK	2011	Europe	Campylobacter coli	Neither
16074	50	21	Human	Chicken	5	UK	2011	Europe	Campylobacter jejuni	Neither
16075	45	45	Human	Chicken	5	UK	2011	Europe	Campylobacter jejuni	Neither
16076	2258		Human	Chicken	2	UK	2011	Europe	Campylobacter jejuni	Neither
16078	2274		Human	Chicken	1	UK	2011	Europe	Campylobacter jejuni	Neither
16079	53	21	Human	Chicken	4	UK	2011	Europe	Campylobacter jejuni	Neither
16080	61	61	Human	Cattle	4	UK	2011	Europe	Campylobacter jejuni	Neither
16081	48	48	Human	Chicken	4	UK	2011	Europe	Campylobacter jejuni	Neither
16082	21	21	Human	Sheep	5	UK	2011	Europe	Campylobacter jejuni	Neither
16083	50	21	Human	Chicken	5	UK	2011	Europe	Campylobacter jejuni	Neither
16084	5718	354	Human	Chicken	Only found in human	UK	2011	Europe	Campylobacter jejuni	Neither
16085	464	464	Human	Chicken	4	UK	2011	Europe	Campylobacter jejuni	Neither
16086	50	21	Human	Chicken	5	UK	2011	Europe	Campylobacter jejuni	Neither
16087	257	257	Human	Chicken	4	UK	2011	Europe	Campylobacter jejuni	Neither
16088	2030	257	Human	Chicken	1	UK	2011	Europe	Campylobacter jejuni	Neither
16089	50	21	Human	Chicken	5	UK	2011	Europe	Campylobacter jejuni	Neither
16090	45	45	Human	Chicken	5	UK	2011	Europe	Campylobacter jejuni	Neither
16091	583	45	Human	Chicken	4	UK	2011	Europe	Campylobacter jejuni	Neither
16093	5737	828	Human	Chicken	Only found in human	UK	2011	Europe	Campylobacter coli	Neither
16094	825	828	Human	Chicken	5	UK	2011	Europe	Campylobacter coli	Neither
16095	354	354	Human	Chicken	3	UK	2011	Europe	Campylobacter jejuni	Neither
16096	354	354	Human	Chicken	3	UK	2011	Europe	Campylobacter jejuni	Neither
16097	2135	21	Human	Chicken	1	UK	2011	Europe	Campylobacter jejuni	Neither
16098	861	21	Human	Chicken	2	UK	2011	Europe	Campylobacter jejuni	Neither
16099	51	443	Human	Chicken	3	UK	2011	Europe	Campylobacter jejuni	Neither
16100	19	21	Human	Cattle	5	UK	2011	Europe	Campylobacter jejuni	Neither
16101	574	574	Human	Chicken	1	UK	2011	Europe	Campylobacter jejuni	Neither
16102	861	21	Human	Chicken	2	UK	2011	Europe	Campylobacter jejuni	Neither
16103	273	206	Human	Chicken	2	UK	2011	Europe	Campylobacter jejuni	Neither
16104	273	206	Human	Chicken	2	UK	2011	Europe	Campylobacter jejuni	Neither
16105	827	828	Human	Sheep	4	UK	2011	Europe	Campylobacter coli	Neither
16106	5734	828	Human	Chicken	Only found in human	UK	2011	Europe	Campylobacter coli	Neither
16107	21	21	Human	Sheep	5	UK	2011	Europe	Campylobacter jejuni	Neither
16108	51	443	Human	Chicken	3	UK	2011	Europe	Campylobacter jejuni	Neither
16109	827	828	Human	Sheep	4	UK	2011	Europe	Campylobacter coli	Neither
16110	45	45	Human	Sheep	5	UK	2011	Europe	Campylobacter jejuni	Neither
16111	45	45	Human	Chicken	5	UK	2011	Europe	Campylobacter jejuni	Neither
16112	206	206	Human	Cattle	4	UK	2011	Europe	Campylobacter jejuni	Neither
16113	51	443	Human	Chicken	3	UK	2011	Europe	Campylobacter jejuni	Neither
16114	21	21	Human	Chicken	5	UK	2011	Europe	Campylobacter jejuni	Neither
16115	356	353	Human	Chicken	3	UK	2011	Europe	Campylobacter jejuni	Neither
16116	356	353	Human	Chicken	3	UK	2011	Europe	Campylobacter jejuni	Neither
16117	986		Human	Chicken	Only found in human	UK	2011	Europe	Campylobacter jejuni	Neither
16118	45	45	Human	Chicken	5	UK	2011	Europe	Campylobacter jejuni	Neither
16119	2274		Human	Chicken	1	UK	2011	Europe	Campylobacter jejuni	Neither
16120	574	574	Human	Chicken	1	UK	2011	Europe	Campylobacter jejuni	Neither
16121	53	21	Human	Chicken	4	UK	2011	Europe	Campylobacter jejuni	Neither
16122	19	21	Human	Cattle	5	UK	2011	Europe	Campylobacter jejuni	Neither
16123	50	21	Human	Chicken	5	UK	2011	Europe	Campylobacter jejuni	Neither
16124	3534		Human	Bird	Only found in human	UK	2011	Europe	Campylobacter jejuni	Neither
16125	48	48	Human	Chicken	4	UK	2011	Europe	Campylobacter jejuni	Neither
16126	21	21	Human	Sheep	5	UK	2011	Europe	Campylobacter jejuni	Neither
16127	583	45	Human	Chicken	4	UK	2011	Europe	Campylobacter jejuni	Neither
16128	50	21	Human	Chicken	5	UK	2011	Europe	Campylobacter jejuni	Neither
16129	677	677	Human	Cattle	3	UK	2011	Europe	Campylobacter jejuni	Neither
16130	42	42	Human	Chicken	5	UK	2011	Europe	Campylobacter jejuni	Neither
16131	21	21	Human	Sheep	5	UK	2011	Europe	Campylobacter jejuni	Neither
16132	21	21	Human	Sheep	5	UK	2011	Europe	Campylobacter jejuni	Neither
16133	986		Human	Chicken	Only found in human	UK	2011	Europe	Campylobacter jejuni	Neither
16134	1600	828	Human	Chicken	1	UK	2011	Europe	Campylobacter coli	Neither
16135	1628	828	Human	Chicken	3	UK	2011	Europe	Campylobacter coli	Neither
16136	45	45	Human	Chicken	5	UK	2011	Europe	Campylobacter jejuni	Neither
16137	262	21	Human	Sheep	4	UK	2011	Europe	Campylobacter jejuni	Neither
16138	904	607	Human	Chicken	1	UK	2011	Europe	Campylobacter jejuni	Neither
16139	51	443	Human	Chicken	3	UK	2011	Europe	Campylobacter jejuni	Neither
16140	962	828	Human	Sheep	3	UK	2011	Europe	Campylobacter coli	Neither
16141	257	257	Human	Chicken	4	UK	2011	Europe	Campylobacter jejuni	Neither
16142	48	48	Human	Chicken	4	UK	2011	Europe	Campylobacter jejuni	Neither
16143	61	61	Human	Cattle	4	UK	2011	Europe	Campylobacter jejuni	Neither
16144	50	21	Human	Chicken	5	UK	2011	Europe	Campylobacter jejuni	Neither
16145	81	61	Human	Cattle	1	UK	2011	Europe	Campylobacter jejuni	Neither
16146	933	403	Human	Cattle	2	UK	2011	Europe	Campylobacter jejuni	Neither
16147	42	42	Human	Chicken	5	UK	2011	Europe	Campylobacter jejuni	Neither
16148	45	45	Human	Cattle	5	UK	2011	Europe	Campylobacter jejuni	Neither
16149	464	464	Human	Chicken	4	UK	2011	Europe	Campylobacter jejuni	Neither
16150	5729		Human	Chicken	Only found in human	UK	2011	Europe	Campylobacter jejuni	Neither
16151	48	48	Human	Chicken	4	UK	2011	Europe	Campylobacter jejuni	Neither
16152	19	21	Human	Chicken	5	UK	2011	Europe	Campylobacter jejuni	Neither
16153	464	464	Human	Chicken	4	UK	2011	Europe	Campylobacter jejuni	Neither
16154	51	443	Human	Chicken	3	UK	2011	Europe	Campylobacter jejuni	Neither
16155	233	45	Human	Chicken	2	UK	2011	Europe	Campylobacter jejuni	Neither
16156	904	607	Human	Chicken	1	UK	2011	Europe	Campylobacter jejuni	Neither
16157	2274		Human	Chicken	1	UK	2011	Europe	Campylobacter jejuni	Neither
16158	574	574	Human	Chicken	1	UK	2011	Europe	Campylobacter jejuni	Neither
16159	257	257	Human	Chicken	4	UK	2011	Europe	Campylobacter jejuni	Neither
16160	658	658	Human	Chicken	4	UK	2011	Europe	Campylobacter jejuni	Neither
16161	132	508	Human	Chicken	3	UK	2011	Europe	Campylobacter jejuni	Neither
16162	45	45	Human	Chicken	5	UK	2011	Europe	Campylobacter jejuni	Neither
16163	51	443	Human	Chicken	3	UK	2011	Europe	Campylobacter jejuni	Neither
16164	53	21	Human	Chicken	4	UK	2011	Europe	Campylobacter jejuni	Neither
16165	52	52	Human	Chicken	4	UK	2011	Europe	Campylobacter jejuni	Neither
16166	267	283	Human	Chicken	5	UK	2011	Europe	Campylobacter jejuni	Neither
16167	19	21	Human	Sheep	5	UK	2011	Europe	Campylobacter jejuni	Neither
16168	5734	828	Human	Chicken	Only found in human	UK	2011	Europe	Campylobacter coli	Neither
16169	4425	828	Human	Chicken	2	UK	2011	Europe	Campylobacter coli	Neither
16170	267	283	Human	Chicken	5	UK	2011	Europe	Campylobacter jejuni	Neither
16171	5739		Human	Chicken	Only found in human	UK	2011	Europe	Campylobacter jejuni	Neither
16172	257	257	Human	Chicken	4	UK	2011	Europe	Campylobacter jejuni	Neither
16173	5734	828	Human	Chicken	Only found in human	UK	2011	Europe	Campylobacter coli	Neither
16174	48	48	Human	Chicken	4	UK	2011	Europe	Campylobacter jejuni	Neither
16175	4425	828	Human	Chicken	2	UK	2011	Europe	Campylobacter coli	Neither
16176	5726	21	Human	Sheep	Only found in human	UK	2011	Europe	Campylobacter jejuni	Neither
16177	5735	828	Human	Chicken	Only found in human	UK	2011	Europe	Campylobacter coli	Neither
16178	523	658	Human	Chicken	1	UK	2011	Europe	Campylobacter jejuni	Neither
16179	572	206	Human	Chicken	3	UK	2011	Europe	Campylobacter jejuni	Neither
16180	21	21	Human	Sheep	5	UK	2011	Europe	Campylobacter jejuni	Neither
16181	19	21	Human	Cattle	5	UK	2011	Europe	Campylobacter jejuni	Neither
16182	1628	828	Human	Chicken	3	UK	2011	Europe	Campylobacter coli	Neither
16183	829	828	Human	Chicken	3	UK	2011	Europe	Campylobacter coli	Neither
16184	227	206	Human	Chicken	3	UK	2011	Europe	Campylobacter jejuni	Neither
16185	42	42	Human	Chicken	5	UK	2011	Europe	Campylobacter jejuni	Neither
16186	475	48	Human	Chicken	3	UK	2011	Europe	Campylobacter jejuni	Neither
16187	257	257	Human	Chicken	4	UK	2011	Europe	Campylobacter jejuni	Neither
16188	574	574	Human	Chicken	1	UK	2011	Europe	Campylobacter jejuni	Neither
16189	574	574	Human	Chicken	1	UK	2011	Europe	Campylobacter jejuni	Neither
16190	5727	21	Human	Chicken	Only found in human	UK	2011	Europe	Campylobacter jejuni	Neither
16191	19	21	Human	Cattle	5	UK	2011	Europe	Campylobacter jejuni	Neither
16192	1487	1150	Human	Chicken	2	UK	2011	Europe	Campylobacter coli	Neither
16193	51	443	Human	Chicken	3	UK	2011	Europe	Campylobacter jejuni	Neither
16194	122	206	Human	Chicken	3	UK	2011	Europe	Campylobacter jejuni	Neither
16195	825	828	Human	Sheep	5	UK	2011	Europe	Campylobacter coli	Neither
16196	257	257	Human	Chicken	4	UK	2011	Europe	Campylobacter jejuni	Neither
16197	61	61	Human	Cattle	4	UK	2011	Europe	Campylobacter jejuni	Neither
16198	48	48	Human	Chicken	4	UK	2011	Europe	Campylobacter jejuni	Neither
16199	2030	257	Human	Chicken	1	UK	2011	Europe	Campylobacter jejuni	Neither
16200	21	21	Human	Sheep	5	UK	2011	Europe	Campylobacter jejuni	Neither
16201	1947	22	Human	Chicken	2	UK	2011	Europe	Campylobacter jejuni	Neither
16202	257	257	Human	Chicken	4	UK	2011	Europe	Campylobacter jejuni	Neither
16203	585		Human	Chicken	1	UK	2011	Europe	Campylobacter jejuni	Neither
16204	42	42	Human	Cattle	5	UK	2011	Europe	Campylobacter jejuni	Neither
16205	5728	433	Human	Chicken	Only found in human	UK	2011	Europe	Campylobacter jejuni	Neither
16206	48	48	Human	Chicken	4	UK	2011	Europe	Campylobacter jejuni	Neither
16207	257	257	Human	Chicken	4	UK	2011	Europe	Campylobacter jejuni	Neither
16208	429	48	Human	Chicken	2	UK	2011	Europe	Campylobacter jejuni	Neither
16209	22	22	Human	Chicken	4	UK	2011	Europe	Campylobacter jejuni	Neither
16210	42	42	Human	Chicken	5	UK	2011	Europe	Campylobacter jejuni	Neither
16211	1145	828	Human	Sheep	2	UK	2011	Europe	Campylobacter coli	Neither
16212	42	42	Human	Cattle	5	UK	2011	Europe	Campylobacter jejuni	Neither
16213	354	354	Human	Chicken	3	UK	2011	Europe	Campylobacter jejuni	Neither
16214	45	45	Human	Chicken	5	UK	2011	Europe	Campylobacter jejuni	Neither
16215	21	21	Human	Sheep	5	UK	2011	Europe	Campylobacter jejuni	Neither
16216	48	48	Human	Chicken	4	UK	2011	Europe	Campylobacter jejuni	Neither
16217	572	206	Human	Chicken	3	UK	2011	Europe	Campylobacter jejuni	Neither
16218	464	464	Human	Chicken	4	UK	2011	Europe	Campylobacter jejuni	Neither
16219	825	828	Human	Chicken	5	UK	2011	Europe	Campylobacter coli	Neither
16220	4988		Human	Chicken	Only found in human	UK	2011	Europe	Campylobacter coli	Neither
16221	2464	828	Human	Chicken	Only found in human	UK	2011	Europe	Campylobacter coli	Neither
16222	2844	460	Human	Chicken	1	UK	2011	Europe	Campylobacter jejuni	Neither
16223	832	828	Human	Chicken	2	UK	2011	Europe	Campylobacter coli	Neither
16224	5018	21	Human	Chicken	1	UK	2011	Europe	Campylobacter jejuni	Neither
16225	572	206	Human	Chicken	3	UK	2011	Europe	Campylobacter jejuni	Neither
16226	1709	1034	Human	Bird	1	UK	2011	Europe	Campylobacter jejuni	Neither
16227	614	52	Human	Chicken	1	UK	2011	Europe	Campylobacter jejuni	Neither
16228	573	573	Human	Chicken	1	UK	2011	Europe	Campylobacter jejuni	Neither
16229	2195		Human	Chicken	1	UK	2011	Europe	Campylobacter coli	Neither
16230	573	573	Human	Chicken	1	UK	2011	Europe	Campylobacter jejuni	Neither
16231	1044	658	Human	Chicken	3	UK	2011	Europe	Campylobacter jejuni	Neither
16232	45	45	Human	Chicken	5	UK	2011	Europe	Campylobacter jejuni	Neither
16233	5	353	Human	Chicken	2	UK	2011	Europe	Campylobacter jejuni	Neither
16234	51	443	Human	Chicken	3	UK	2011	Europe	Campylobacter jejuni	Neither
16235	52	52	Human	Chicken	4	UK	2011	Europe	Campylobacter jejuni	Neither
16236	5736		Human	Chicken	Only found in human	UK	2011	Europe	Campylobacter coli	Neither
16237	5736		Human	Chicken	Only found in human	UK	2011	Europe	Campylobacter coli	Neither
16239	3029		Human	Chicken	1	UK	2011	Europe	Campylobacter jejuni	Neither
16240	827	828	Human	Sheep	4	UK	2011	Europe	Campylobacter coli	Neither
16241	137	45	Human	Chicken	5	UK	2011	Europe	Campylobacter jejuni	Neither
16242	50	21	Human	Chicken	5	UK	2011	Europe	Campylobacter jejuni	Neither
16243	257	257	Human	Chicken	4	UK	2011	Europe	Campylobacter jejuni	Neither
16244	354	354	Human	Chicken	3	UK	2011	Europe	Campylobacter jejuni	Neither
16245	61	61	Human	Cattle	4	UK	2011	Europe	Campylobacter jejuni	Neither
16246	572	206	Human	Chicken	3	UK	2011	Europe	Campylobacter jejuni	Neither
16247	5730	353	Human	Chicken	Only found in human	UK	2011	Europe	Campylobacter jejuni	Neither
16248	353	353	Human	Chicken	3	UK	2011	Europe	Campylobacter jejuni	Neither
16249	50	21	Human	Chicken	5	UK	2011	Europe	Campylobacter jejuni	Neither
16250	5731	464	Human	Chicken	Only found in human	UK	2011	Europe	Campylobacter jejuni	Neither
16251	50	21	Human	Chicken	5	UK	2011	Europe	Campylobacter jejuni	Neither
16252	1541	828	Human	Chicken	1	UK	2011	Europe	Campylobacter coli	Neither
16253	50	21	Human	Chicken	5	UK	2011	Europe	Campylobacter jejuni	Neither
16254	572	206	Human	Chicken	3	UK	2011	Europe	Campylobacter jejuni	Neither
16255	1709	1034	Human	Bird	1	UK	2011	Europe	Campylobacter jejuni	Neither
16256	5018	21	Human	Chicken	1	UK	2011	Europe	Campylobacter jejuni	Neither
16257	572	206	Human	Chicken	3	UK	2011	Europe	Campylobacter jejuni	Neither
16258	904	607	Human	Chicken	1	UK	2011	Europe	Campylobacter jejuni	Neither
16259	2030	257	Human	Chicken	1	UK	2011	Europe	Campylobacter jejuni	Neither
16260	5732	464	Human	Chicken	Only found in human	UK	2011	Europe	Campylobacter jejuni	Neither
16261	2030	257	Human	Chicken	1	UK	2011	Europe	Campylobacter jejuni	Neither
16262	572	206	Human	Chicken	3	UK	2011	Europe	Campylobacter jejuni	Neither
16263	827	828	Human	Sheep	4	UK	2011	Europe	Campylobacter coli	Neither
16264	827	828	Human	Sheep	4	UK	2011	Europe	Campylobacter coli	Neither
16265	5	353	Human	Chicken	2	UK	2011	Europe	Campylobacter jejuni	Neither
16266	827	828	Human	Sheep	4	UK	2011	Europe	Campylobacter coli	Neither
16267	5136	464	Human	Chicken	1	UK	2011	Europe	Campylobacter jejuni	Neither
16268	860	828	Human	Chicken	1	UK	2011	Europe	Campylobacter coli	Neither
16269	572	206	Human	Chicken	3	UK	2011	Europe	Campylobacter jejuni	Neither
16270	5	353	Human	Chicken	2	UK	2011	Europe	Campylobacter jejuni	Neither
16271	883	21	Human	Chicken	2	UK	2011	Europe	Campylobacter jejuni	Neither
16272	1301	692	Human	Chicken	1	UK	2011	Europe	Campylobacter jejuni	Neither
16273	2361	443	Human	Chicken	Only found in human	UK	2011	Europe	Campylobacter jejuni	Neither
16274	220	179	Human	Chicken	2	UK	2011	Europe	Campylobacter jejuni	Neither
16275	21	21	Human	Cattle	5	UK	2011	Europe	Campylobacter jejuni	Neither
16276	403	403	Human	Cattle	2	UK	2011	Europe	Campylobacter jejuni	Neither
16277	403	403	Human	Cattle	2	UK	2011	Europe	Campylobacter jejuni	Neither
16278	2274		Human	Chicken	1	UK	2011	Europe	Campylobacter jejuni	Neither
16279	48	48	Human	Chicken	4	UK	2011	Europe	Campylobacter jejuni	Neither
16280	48	48	Human	Chicken	4	UK	2011	Europe	Campylobacter jejuni	Neither
16281	50	21	Human	Cattle	5	UK	2011	Europe	Campylobacter jejuni	Neither
16282	61	61	Human	Cattle	4	UK	2011	Europe	Campylobacter jejuni	Neither
16283	257	257	Human	Chicken	4	UK	2011	Europe	Campylobacter jejuni	Neither
16284	1044	658	Human	Chicken	3	UK	2011	Europe	Campylobacter jejuni	Neither
16285	50	21	Human	Chicken	5	UK	2011	Europe	Campylobacter jejuni	Neither
16286	353	353	Human	Chicken	3	UK	2011	Europe	Campylobacter jejuni	Neither
16287	572	206	Human	Chicken	3	UK	2011	Europe	Campylobacter jejuni	Neither
16288	21	21	Human	Chicken	5	UK	2011	Europe	Campylobacter jejuni	Neither
16289	5	353	Human	Chicken	2	UK	2011	Europe	Campylobacter jejuni	Neither
16290	1709	1034	Human	Chicken	1	UK	2011	Europe	Campylobacter jejuni	Neither
16291	2030	257	Human	Chicken	1	UK	2011	Europe	Campylobacter jejuni	Neither
16292	2135	21	Human	Chicken	1	UK	2011	Europe	Campylobacter jejuni	Neither
16293	48	48	Human	Chicken	4	UK	2011	Europe	Campylobacter jejuni	Neither
16294	50	21	Human	Chicken	5	UK	2011	Europe	Campylobacter jejuni	Neither
16295	51	443	Human	Chicken	3	UK	2011	Europe	Campylobacter jejuni	Neither
16296	832	828	Human	Chicken	2	UK	2011	Europe	Campylobacter coli	Neither
16297	141	21	Human	Chicken	2	UK	2011	Europe	Campylobacter jejuni	Neither
16298	1044	658	Human	Chicken	3	UK	2011	Europe	Campylobacter jejuni	Neither
16299	5	353	Human	Chicken	2	UK	2011	Europe	Campylobacter jejuni	Neither
16300	21	21	Human	Chicken	5	UK	2011	Europe	Campylobacter jejuni	Neither
16301	1040	574	Human	Chicken	Only found in human	UK	2011	Europe	Campylobacter jejuni	Neither
16302	267	283	Human	Chicken	5	UK	2011	Europe	Campylobacter jejuni	Neither
16303	267	283	Human	Chicken	5	UK	2011	Europe	Campylobacter jejuni	Neither
16304	42	42	Human	Cattle	5	UK	2011	Europe	Campylobacter jejuni	Neither
16305	828	828	Human	Chicken	4	UK	2011	Europe	Campylobacter coli	Neither
16306	3102	21	Human	Chicken	Only found in human	UK	2011	Europe	Campylobacter jejuni	Neither
16307	845	45	Human	Chicken	Only found in human	UK	2011	Europe	Campylobacter jejuni	Neither
16308	53	21	Human	Chicken	4	UK	2011	Europe	Campylobacter jejuni	Neither
16309	354	354	Human	Chicken	3	UK	2011	Europe	Campylobacter jejuni	Neither
16310	354	354	Human	Chicken	3	UK	2011	Europe	Campylobacter jejuni	Neither
16311	21	21	Human	Chicken	5	UK	2011	Europe	Campylobacter jejuni	Neither
16312	5	353	Human	Chicken	2	UK	2011	Europe	Campylobacter jejuni	Neither
16313	47	21	Human	Chicken	1	UK	2011	Europe	Campylobacter jejuni	Neither
16314	206	206	Human	Cattle	4	UK	2011	Europe	Campylobacter jejuni	Neither
16315	5659	828	Human	Chicken	1	UK	2011	Europe	Campylobacter coli	Neither
16316	50	21	Human	Chicken	5	UK	2011	Europe	Campylobacter jejuni	Neither
16317	122	206	Human	Chicken	3	UK	2011	Europe	Campylobacter jejuni	Neither
16318	990	257	Human	Chicken	1	UK	2011	Europe	Campylobacter jejuni	Neither
16319	50	21	Human	Chicken	5	UK	2011	Europe	Campylobacter jejuni	Neither
16320	5738		Human	Chicken	Only found in human	UK	2011	Europe	Campylobacter jejuni	Neither
16321	354	354	Human	Chicken	3	UK	2011	Europe	Campylobacter jejuni	Neither
16322	50	21	Human	Chicken	5	UK	2011	Europe	Campylobacter jejuni	Neither
16323	50	21	Human	Chicken	5	UK	2011	Europe	Campylobacter jejuni	Neither
16324	273	206	Human	Chicken	2	UK	2011	Europe	Campylobacter jejuni	Neither
16325	658	658	Human	Chicken	4	UK	2011	Europe	Campylobacter jejuni	Neither
16326	122	206	Human	Chicken	3	UK	2011	Europe	Campylobacter jejuni	Neither
16327	22	22	Human	Chicken	4	UK	2011	Europe	Campylobacter jejuni	Neither
16328	45	45	Human	Chicken	5	UK	2011	Europe	Campylobacter jejuni	Neither
16329	1541	828	Human	Chicken	1	UK	2011	Europe	Campylobacter coli	Neither
16330	19	21	Human	Sheep	5	UK	2011	Europe	Campylobacter jejuni	Neither
16331	21	21	Human	Sheep	5	UK	2011	Europe	Campylobacter jejuni	Neither
16332	587	362	Human	Chicken	1	UK	2011	Europe	Campylobacter jejuni	Neither
16333	5136	464	Human	Chicken	1	UK	2011	Europe	Campylobacter jejuni	Neither
16334	573	573	Human	Chicken	1	UK	2011	Europe	Campylobacter jejuni	Neither
16335	50	21	Human	Chicken	5	UK	2011	Europe	Campylobacter jejuni	Neither
16336	21	21	Human	Sheep	5	UK	2011	Europe	Campylobacter jejuni	Neither
16341	50	21	Human	Chicken	5	UK	2011	Europe	Campylobacter jejuni	Neither
16342	5	353	Human	Chicken	2	UK	2011	Europe	Campylobacter jejuni	Neither
16343	137	45	Human	Chicken	5	UK	2011	Europe	Campylobacter jejuni	Neither
16345	45	45	Human	Chicken	5	UK	2011	Europe	Campylobacter jejuni	Neither
16346	573	573	Human	Chicken	1	UK	2011	Europe	Campylobacter jejuni	Neither
16347	21	21	Human	Chicken	5	UK	2011	Europe	Campylobacter jejuni	Neither
16348	855	828	Human	Chicken	4	UK	2011	Europe	Campylobacter coli	Neither
16349	50	21	Human	Chicken	5	UK	2011	Europe	Campylobacter jejuni	Neither
16350	2314	1034	Human	Chicken	2	UK	2011	Europe	Campylobacter jejuni	Neither
16351	50	21	Human	Chicken	5	UK	2011	Europe	Campylobacter jejuni	Neither
16352	1614	828	Human	Chicken	3	UK	2011	Europe	Campylobacter coli	Neither
16353	21	21	Human	Chicken	5	UK	2011	Europe	Campylobacter jejuni	Neither
16354	19	21	Human	Chicken	5	UK	2011	Europe	Campylobacter jejuni	Neither
16355	21	21	Human	Sheep	5	UK	2011	Europe	Campylobacter jejuni	Neither
16357	353	353	Human	Chicken	3	UK	2011	Europe	Campylobacter jejuni	Neither
16358	1073	354	Human	Chicken	1	UK	2011	Europe	Campylobacter jejuni	Neither
16359	51	443	Human	Chicken	3	UK	2011	Europe	Campylobacter jejuni	Neither
16360	573	573	Human	Chicken	1	UK	2011	Europe	Campylobacter jejuni	Neither
16361	353	353	Human	Chicken	3	UK	2011	Europe	Campylobacter jejuni	Neither
16362	257	257	Human	Chicken	4	UK	2011	Europe	Campylobacter jejuni	Neither
16363	50	21	Human	Chicken	5	UK	2011	Europe	Campylobacter jejuni	Neither
16364	233	45	Human	Chicken	2	UK	2011	Europe	Campylobacter jejuni	Neither
16365	50	21	Human	Chicken	5	UK	2011	Europe	Campylobacter jejuni	Neither
16366	21	21	Human	Sheep	5	UK	2011	Europe	Campylobacter jejuni	Neither
16367	1900	658	Human	Chicken	1	UK	2011	Europe	Campylobacter jejuni	Neither
16368	21	21	Human	Chicken	5	UK	2011	Europe	Campylobacter jejuni	Neither
16369	51	443	Human	Chicken	3	UK	2011	Europe	Campylobacter jejuni	Neither
16370	464	464	Human	Chicken	4	UK	2011	Europe	Campylobacter jejuni	Neither
16371	595	353	Human	Chicken	Only found in human	UK	2011	Europe	Campylobacter jejuni	Neither
16372	222	206	Human	Chicken	1	UK	2011	Europe	Campylobacter jejuni	Neither
16373	45	45	Human	Chicken	5	UK	2011	Europe	Campylobacter jejuni	Neither
16374	21	21	Human	Chicken	5	UK	2011	Europe	Campylobacter jejuni	Neither
16375	22	22	Human	Chicken	4	UK	2011	Europe	Campylobacter jejuni	Neither
16376	21	21	Human	Chicken	5	UK	2011	Europe	Campylobacter jejuni	Neither
16377	441		Human	Chicken	3	UK	2011	Europe	Campylobacter jejuni	Neither
16378	21	21	Human	Chicken	5	UK	2011	Europe	Campylobacter jejuni	Neither
16379	1145	828	Human	Sheep	2	UK	2011	Europe	Campylobacter coli	Neither
16380	2401		Human	Bird	Only found in human	UK	2011	Europe	Campylobacter jejuni	Neither
16381	61	61	Human	Cattle	4	UK	2011	Europe	Campylobacter jejuni	Neither
16382	53	21	Human	Chicken	4	UK	2011	Europe	Campylobacter jejuni	Neither
16383	882		Human	Chicken	Only found in human	UK	2011	Europe	Campylobacter jejuni	Neither
16384	5136	464	Human	Chicken	1	UK	2011	Europe	Campylobacter jejuni	Neither
16385	50	21	Human	Chicken	5	UK	2011	Europe	Campylobacter jejuni	Neither
16386	21	21	Human	Sheep	5	UK	2011	Europe	Campylobacter jejuni	Neither
16387	48	48	Human	Chicken	4	UK	2011	Europe	Campylobacter jejuni	Neither
16388	132	508	Human	Chicken	3	UK	2011	Europe	Campylobacter jejuni	Neither
16389	464	464	Human	Chicken	4	UK	2011	Europe	Campylobacter jejuni	Neither
16390	22	22	Human	Chicken	4	UK	2011	Europe	Campylobacter jejuni	Neither
18182	354	354	Chicken	Not predicted	3	USA	NA	North America	Campylobacter jejuni	Training
18183	354	354	Chicken	Not predicted	3	USA	NA	North America	Campylobacter jejuni	Training
18184	137	45	Human	Chicken	5	Unknown	NA		Campylobacter jejuni	Neither
18199	21	21	Human	Chicken	5	UK	2011	Europe	Campylobacter jejuni	Neither
18200	53	21	Human	Chicken	4	UK	2011	Europe	Campylobacter jejuni	Neither
18201	22	22	Human	Chicken	4	UK	2011	Europe	Campylobacter jejuni	Neither
18202	22	22	Human	Chicken	4	UK	2011	Europe	Campylobacter jejuni	Neither
18203	48	48	Human	Chicken	4	UK	2011	Europe	Campylobacter jejuni	Neither
18204	354	354	Human	Chicken	3	UK	2011	Europe	Campylobacter jejuni	Neither
18205	48	48	Human	Chicken	4	UK	2011	Europe	Campylobacter jejuni	Neither
18206	51	443	Human	Chicken	3	UK	2011	Europe	Campylobacter jejuni	Neither
18207	257	257	Human	Chicken	4	UK	2011	Europe	Campylobacter jejuni	Neither
18208	1181	828	Human	Chicken	1	UK	2011	Europe	Campylobacter coli	Neither
18209	48	48	Human	Chicken	4	UK	2011	Europe	Campylobacter jejuni	Neither
18210	2844	460	Human	Chicken	1	UK	2011	Europe	Campylobacter jejuni	Neither
18211	257	257	Human	Chicken	4	UK	2011	Europe	Campylobacter jejuni	Neither
18212	991	692	Human	Bird	3	UK	2011	Europe	Campylobacter jejuni	Neither
18213	53	21	Human	Chicken	4	UK	2011	Europe	Campylobacter jejuni	Neither
18214	464	464	Human	Chicken	4	UK	2011	Europe	Campylobacter jejuni	Neither
18215	353	353	Human	Chicken	3	UK	2011	Europe	Campylobacter jejuni	Neither
18216	1243		Human	Environment	3	UK	2011	Europe	Campylobacter coli	Neither
18217	508	508	Human	Cattle	1	UK	2011	Europe	Campylobacter jejuni	Neither
18218	273	206	Human	Chicken	2	UK	2011	Europe	Campylobacter jejuni	Neither
18219	5808	460	Human	Chicken	Only found in human	UK	2011	Europe	Campylobacter jejuni	Neither
18220	2844	460	Human	Chicken	1	UK	2011	Europe	Campylobacter jejuni	Neither
18221	50	21	Human	Chicken	5	UK	2011	Europe	Campylobacter jejuni	Neither
18222	50	21	Human	Chicken	5	UK	2011	Europe	Campylobacter jejuni	Neither
18223	50	21	Human	Chicken	5	UK	2011	Europe	Campylobacter jejuni	Neither
18224	44	21	Human	Chicken	2	UK	2011	Europe	Campylobacter jejuni	Neither
18225	51	443	Human	Chicken	3	UK	2011	Europe	Campylobacter jejuni	Neither
18226	775	52	Human	Chicken	2	UK	2011	Europe	Campylobacter jejuni	Neither
18227	2844	460	Human	Chicken	1	UK	2011	Europe	Campylobacter jejuni	Neither
18228	21	21	Human	Sheep	5	UK	2011	Europe	Campylobacter jejuni	Neither
18229	47	21	Human	Chicken	1	UK	2011	Europe	Campylobacter jejuni	Neither
18230	50	21	Human	Chicken	5	UK	2011	Europe	Campylobacter jejuni	Neither
18231	441		Human	Chicken	3	UK	2011	Europe	Campylobacter jejuni	Neither
18232	986		Human	Chicken	Only found in human	UK	2011	Europe	Campylobacter jejuni	Neither
18233	5809	206	Human	Chicken	Only found in human	UK	2011	Europe	Campylobacter jejuni	Neither
18234	50	21	Human	Chicken	5	UK	2011	Europe	Campylobacter jejuni	Neither
18235	21	21	Human	Sheep	5	UK	2011	Europe	Campylobacter jejuni	Neither
18236	658	658	Human	Chicken	4	UK	2011	Europe	Campylobacter jejuni	Neither
18237	574	574	Human	Chicken	1	UK	2011	Europe	Campylobacter jejuni	Neither
18238	21	21	Human	Chicken	5	UK	2011	Europe	Campylobacter jejuni	Neither
18239	53	21	Human	Chicken	4	UK	2011	Europe	Campylobacter jejuni	Neither
18240	270	403	Human	Sheep	2	UK	2011	Europe	Campylobacter jejuni	Neither
18241	962	828	Human	Sheep	3	UK	2011	Europe	Campylobacter coli	Neither
18242	827	828	Human	Sheep	4	UK	2011	Europe	Campylobacter coli	Neither
18243	4373		Human	Chicken	2	UK	2011	Europe	Campylobacter jejuni	Neither
18245	61	61	Human	Cattle	4	UK	2011	Europe	Campylobacter jejuni	Neither
18246	21	21	Human	Cattle	5	UK	2011	Europe	Campylobacter jejuni	Neither
18247	21	21	Human	Sheep	5	UK	2011	Europe	Campylobacter jejuni	Neither
18248	190	21	Human	Chicken	3	UK	2011	Europe	Campylobacter jejuni	Neither
18249	464	464	Human	Chicken	4	UK	2011	Europe	Campylobacter jejuni	Neither
18250	48	48	Human	Chicken	4	UK	2011	Europe	Campylobacter jejuni	Neither
18251	5136	464	Human	Chicken	1	UK	2011	Europe	Campylobacter jejuni	Neither
18252	441		Human	Chicken	3	UK	2011	Europe	Campylobacter jejuni	Neither
18253	257	257	Human	Chicken	4	UK	2011	Europe	Campylobacter jejuni	Neither
18254	862	446	Human	Chicken	Only found in human	UK	2011	Europe	Campylobacter jejuni	Neither
18255	354	354	Human	Chicken	3	UK	2011	Europe	Campylobacter jejuni	Neither
18256	1071		Human	Chicken	Only found in human	UK	2011	Europe	Campylobacter jejuni	Neither
18257	48	48	Human	Chicken	4	UK	2011	Europe	Campylobacter jejuni	Neither
18258	464	464	Human	Chicken	4	UK	2011	Europe	Campylobacter jejuni	Neither
18259	21	21	Human	Cattle	5	UK	2011	Europe	Campylobacter jejuni	Neither
18260	19	21	Human	Cattle	5	UK	2011	Europe	Campylobacter jejuni	Neither
18261	356	353	Human	Chicken	3	UK	2011	Europe	Campylobacter jejuni	Neither
18262	1957	828	Human	Chicken	Only found in human	UK	2011	Europe	Campylobacter coli	Neither
18263	19	21	Human	Cattle	5	UK	2011	Europe	Campylobacter jejuni	Neither
18264	5	353	Human	Chicken	2	UK	2011	Europe	Campylobacter jejuni	Neither
18265	22	22	Human	Chicken	4	UK	2011	Europe	Campylobacter jejuni	Neither
18266	2030	257	Human	Chicken	1	UK	2011	Europe	Campylobacter jejuni	Neither
18267	5810	828	Human	Chicken	Only found in human	UK	2011	Europe	Campylobacter coli	Neither
18268	21	21	Human	Chicken	5	UK	2011	Europe	Campylobacter jejuni	Neither
18269	21	21	Human	Chicken	5	UK	2011	Europe	Campylobacter jejuni	Neither
18270	50	21	Human	Chicken	5	UK	2011	Europe	Campylobacter jejuni	Neither
18271	50	21	Human	Cattle	5	UK	2011	Europe	Campylobacter jejuni	Neither
18272	257	257	Human	Chicken	4	UK	2011	Europe	Campylobacter jejuni	Neither
18273	354	354	Human	Chicken	3	UK	2011	Europe	Campylobacter jejuni	Neither
18274	354	354	Human	Chicken	3	UK	2011	Europe	Campylobacter jejuni	Neither
18275	48	48	Human	Chicken	4	UK	2011	Europe	Campylobacter jejuni	Neither
18276	572	206	Human	Chicken	3	UK	2011	Europe	Campylobacter jejuni	Neither
18277	572	206	Human	Chicken	3	UK	2011	Europe	Campylobacter jejuni	Neither
18278	48	48	Human	Chicken	4	UK	2011	Europe	Campylobacter jejuni	Neither
18279	464	464	Human	Chicken	4	UK	2011	Europe	Campylobacter jejuni	Neither
18280	5819	206	Human	Chicken	Only found in human	UK	2011	Europe	Campylobacter jejuni	Neither
18281	257	257	Human	Chicken	4	UK	2011	Europe	Campylobacter jejuni	Neither
18282	1096	828	Human	Chicken	3	UK	2011	Europe	Campylobacter coli	Neither
18283	51	443	Human	Chicken	3	UK	2011	Europe	Campylobacter jejuni	Neither
18284	5811	21	Human	Chicken	Only found in human	UK	2011	Europe	Campylobacter jejuni	Neither
18285	21	21	Human	Sheep	5	UK	2011	Europe	Campylobacter jejuni	Neither
18286	1517	354	Human	Sheep	4	UK	2011	Europe	Campylobacter jejuni	Neither
18287	21	21	Human	Chicken	5	UK	2011	Europe	Campylobacter jejuni	Neither
18288	21	21	Human	Sheep	5	UK	2011	Europe	Campylobacter jejuni	Neither
18289	5812	464	Human	Chicken	Only found in human	UK	2011	Europe	Campylobacter jejuni	Neither
18290	5807		Human	Chicken	Only found in human	UK	2011	Europe	Campylobacter jejuni	Neither
18291	21	21	Human	Chicken	5	UK	2011	Europe	Campylobacter jejuni	Neither
18292	1145	828	Human	Chicken	2	UK	2011	Europe	Campylobacter coli	Neither
18293	257	257	Human	Chicken	4	UK	2011	Europe	Campylobacter jejuni	Neither
18294	52	52	Human	Chicken	4	UK	2011	Europe	Campylobacter jejuni	Neither
18295	2273	828	Human	Chicken	1	UK	2011	Europe	Campylobacter coli	Neither
18296	122	206	Human	Chicken	3	UK	2011	Europe	Campylobacter jejuni	Neither
18297	403	403	Human	Cattle	2	UK	2011	Europe	Campylobacter jejuni	Neither
18298	53	21	Human	Chicken	4	UK	2011	Europe	Campylobacter jejuni	Neither
18299	52	52	Human	Chicken	4	UK	2011	Europe	Campylobacter jejuni	Neither
18300	354	354	Human	Chicken	3	UK	2011	Europe	Campylobacter jejuni	Neither
18301	5813	828	Human	Chicken	Only found in human	UK	2011	Europe	Campylobacter coli	Neither
18302	21	21	Human	Chicken	5	UK	2011	Europe	Campylobacter jejuni	Neither
18303	574	574	Human	Chicken	1	UK	2011	Europe	Campylobacter jejuni	Neither
18304	990	257	Human	Chicken	1	UK	2011	Europe	Campylobacter jejuni	Neither
18305	5136	464	Human	Chicken	1	UK	2011	Europe	Campylobacter jejuni	Neither
18306	2030	257	Human	Chicken	1	UK	2011	Europe	Campylobacter jejuni	Neither
18307	824	257	Human	Chicken	2	UK	2011	Europe	Campylobacter jejuni	Neither
18308	2135	21	Human	Chicken	1	UK	2011	Europe	Campylobacter jejuni	Neither
18309	2135	21	Human	Chicken	1	UK	2011	Europe	Campylobacter jejuni	Neither
18310	354	354	Human	Chicken	3	UK	2011	Europe	Campylobacter jejuni	Neither
18311	122	206	Human	Chicken	3	UK	2011	Europe	Campylobacter jejuni	Neither
18312	22	22	Human	Chicken	4	UK	2011	Europe	Campylobacter jejuni	Neither
18313	464	464	Human	Chicken	4	UK	2011	Europe	Campylobacter jejuni	Neither
18314	5	353	Human	Chicken	2	UK	2011	Europe	Campylobacter jejuni	Neither
18315	464	464	Human	Chicken	4	UK	2011	Europe	Campylobacter jejuni	Neither
18316	51	443	Human	Chicken	3	UK	2011	Europe	Campylobacter jejuni	Neither
18317	257	257	Human	Chicken	4	UK	2011	Europe	Campylobacter jejuni	Neither
18318	827	828	Human	Sheep	4	UK	2011	Europe	Campylobacter coli	Neither
18319	5814		Human	Chicken	Only found in human	UK	2011	Europe	Campylobacter coli	Neither
18320	50	21	Human	Chicken	5	UK	2011	Europe	Campylobacter jejuni	Neither
18321	21	21	Human	Sheep	5	UK	2011	Europe	Campylobacter jejuni	Neither
18322	832	828	Human	Chicken	2	UK	2011	Europe	Campylobacter coli	Neither
18323	262	21	Human	Sheep	4	UK	2011	Europe	Campylobacter jejuni	Neither
18324	464	464	Human	Chicken	4	UK	2011	Europe	Campylobacter jejuni	Neither
18325	2275	52	Human	Chicken	Only found in human	UK	2011	Europe	Campylobacter jejuni	Neither
18326	61	61	Human	Cattle	4	UK	2011	Europe	Campylobacter jejuni	Neither
18327	48	48	Human	Chicken	4	UK	2011	Europe	Campylobacter jejuni	Neither
18328	270	403	Human	Sheep	2	UK	2011	Europe	Campylobacter jejuni	Neither
18329	257	257	Human	Chicken	4	UK	2011	Europe	Campylobacter jejuni	Neither
18330	508	508	Human	Cattle	1	UK	2011	Europe	Campylobacter jejuni	Neither
18331	5136	464	Human	Chicken	1	UK	2011	Europe	Campylobacter jejuni	Neither
18332	61	61	Human	Cattle	4	UK	2011	Europe	Campylobacter jejuni	Neither
18333	5815	353	Human	Chicken	Only found in human	UK	2011	Europe	Campylobacter jejuni	Neither
18334	1301	692	Human	Chicken	1	UK	2011	Europe	Campylobacter jejuni	Neither
18335	464	464	Human	Chicken	4	UK	2011	Europe	Campylobacter jejuni	Neither
18336	53	21	Human	Chicken	4	UK	2012	Europe	Campylobacter jejuni	Neither
18337	464	464	Human	Chicken	4	UK	2012	Europe	Campylobacter jejuni	Neither
18338	2135	21	Human	Chicken	1	UK	2012	Europe	Campylobacter jejuni	Neither
18339	2135	21	Human	Chicken	1	UK	2012	Europe	Campylobacter jejuni	Neither
18340	2030	257	Human	Chicken	1	UK	2012	Europe	Campylobacter jejuni	Neither
18341	2030	257	Human	Chicken	1	UK	2012	Europe	Campylobacter jejuni	Neither
18342	827	828	Human	Sheep	4	UK	2012	Europe	Campylobacter coli	Neither
18343	2135	21	Human	Chicken	1	UK	2011	Europe	Campylobacter jejuni	Neither
18344	51	443	Human	Chicken	3	UK	2011	Europe	Campylobacter jejuni	Neither
18345	573	573	Human	Chicken	1	UK	2011	Europe	Campylobacter jejuni	Neither
18346	53	21	Human	Chicken	4	UK	2011	Europe	Campylobacter jejuni	Neither
18347	574	574	Human	Chicken	1	UK	2011	Europe	Campylobacter jejuni	Neither
18348	21	21	Human	Sheep	5	UK	2012	Europe	Campylobacter jejuni	Neither
18349	2030	257	Human	Chicken	1	UK	2012	Europe	Campylobacter jejuni	Neither
18350	572	206	Human	Cattle	3	UK	2012	Europe	Campylobacter jejuni	Neither
18351	573	573	Human	Chicken	1	UK	2012	Europe	Campylobacter jejuni	Neither
18352	814	661	Human	Chicken	1	UK	2012	Europe	Campylobacter jejuni	Neither
18353	22	22	Human	Chicken	4	UK	2012	Europe	Campylobacter jejuni	Neither
18354	45	45	Human	Chicken	5	UK	2012	Europe	Campylobacter jejuni	Neither
18355	4526	21	Human	Chicken	1	UK	2012	Europe	Campylobacter jejuni	Neither
18356	574	574	Human	Chicken	1	UK	2012	Europe	Campylobacter jejuni	Neither
18357	2146	464	Human	Chicken	Only found in human	UK	2012	Europe	Campylobacter jejuni	Neither
18358	354	354	Human	Chicken	3	UK	2012	Europe	Campylobacter jejuni	Neither
18359	2863	354	Human	Chicken	1	UK	2012	Europe	Campylobacter jejuni	Neither
18360	45	45	Human	Chicken	5	UK	2012	Europe	Campylobacter jejuni	Neither
18361	21	21	Human	Chicken	5	UK	2012	Europe	Campylobacter jejuni	Neither
18362	48	48	Human	Chicken	4	UK	2012	Europe	Campylobacter jejuni	Neither
18363	5816	353	Human	Chicken	Only found in human	UK	2012	Europe	Campylobacter jejuni	Neither
18364	464	464	Human	Chicken	4	UK	2012	Europe	Campylobacter jejuni	Neither
18365	61	61	Human	Cattle	4	UK	2012	Europe	Campylobacter jejuni	Neither
18366	574	574	Human	Chicken	1	UK	2012	Europe	Campylobacter jejuni	Neither
18367	825	828	Human	Chicken	5	UK	2012	Europe	Campylobacter coli	Neither
18368	5817	1034	Human	Chicken	Only found in human	UK	2012	Europe	Campylobacter jejuni	Neither
18369	21	21	Human	Sheep	5	UK	2012	Europe	Campylobacter jejuni	Neither
18370	464	464	Human	Chicken	4	UK	2012	Europe	Campylobacter jejuni	Neither
18371	356	353	Human	Chicken	3	UK	2012	Europe	Campylobacter jejuni	Neither
18372	21	21	Human	Chicken	5	UK	2012	Europe	Campylobacter jejuni	Neither
18373	257	257	Human	Chicken	4	UK	2012	Europe	Campylobacter jejuni	Neither
18374	962	828	Human	Sheep	3	UK	2012	Europe	Campylobacter coli	Neither
18375	356	353	Human	Chicken	3	UK	2012	Europe	Campylobacter jejuni	Neither
18376	583	45	Human	Chicken	4	UK	2012	Europe	Campylobacter jejuni	Neither
18377	50	21	Human	Chicken	5	UK	2012	Europe	Campylobacter jejuni	Neither
18378	574	574	Human	Chicken	1	UK	2012	Europe	Campylobacter jejuni	Neither
18379	356	353	Human	Chicken	3	UK	2012	Europe	Campylobacter jejuni	Neither
18380	883	21	Human	Chicken	2	UK	2012	Europe	Campylobacter jejuni	Neither
18381	262	21	Human	Sheep	4	UK	2012	Europe	Campylobacter jejuni	Neither
18382	2183	828	Human	Chicken	1	UK	2012	Europe	Campylobacter coli	Neither
18383	267	283	Human	Chicken	5	UK	2012	Europe	Campylobacter jejuni	Neither
18384	42	42	Human	Chicken	5	UK	2012	Europe	Campylobacter jejuni	Neither
18385	464	464	Human	Chicken	4	UK	2012	Europe	Campylobacter jejuni	Neither
18386	5818		Human	Chicken	Only found in human	UK	2012	Europe	Campylobacter jejuni	Neither
18387	2274		Human	Chicken	1	UK	2012	Europe	Campylobacter jejuni	Neither
18388	436		Human	Chicken	4	UK	2012	Europe	Campylobacter jejuni	Neither
18389	104	21	Human	Chicken	4	UK	2012	Europe	Campylobacter jejuni	Neither
18390	51	443	Human	Chicken	3	UK	2012	Europe	Campylobacter jejuni	Neither
18429	2122	353	Human	Chicken	Only found in human	UK	2009	Europe	Campylobacter jejuni	Neither
18430	137	45	Human	Chicken	5	UK	2009	Europe	Campylobacter jejuni	Neither
18431	61	61	Human	Cattle	4	UK	2009	Europe	Campylobacter jejuni	Neither
18432	2078	206	Human	Sheep	Only found in human	UK	2009	Europe	Campylobacter jejuni	Neither
18433	53	21	Human	Chicken	4	UK	2009	Europe	Campylobacter jejuni	Neither
18434	354	354	Human	Chicken	3	UK	2009	Europe	Campylobacter jejuni	Neither
18435	362	362	Human	Chicken	Only found in human	UK	2009	Europe	Campylobacter jejuni	Neither
18436	574	574	Human	Chicken	1	UK	2009	Europe	Campylobacter jejuni	Neither
18437	48	48	Human	Chicken	4	UK	2009	Europe	Campylobacter jejuni	Neither
18438	48	48	Human	Chicken	4	UK	2009	Europe	Campylobacter jejuni	Neither
18439	1326	45	Human	Chicken	4	UK	2009	Europe	Campylobacter jejuni	Neither
18440	1044	658	Human	Chicken	3	UK	2009	Europe	Campylobacter jejuni	Neither
18441	2030	257	Human	Chicken	1	UK	2009	Europe	Campylobacter jejuni	Neither
18442	257	257	Human	Chicken	4	UK	2009	Europe	Campylobacter jejuni	Neither
18443	354	354	Human	Chicken	3	UK	2009	Europe	Campylobacter jejuni	Neither
18444	574	574	Human	Chicken	1	UK	2009	Europe	Campylobacter jejuni	Neither
18445	354	354	Human	Chicken	3	UK	2009	Europe	Campylobacter jejuni	Neither
18446	2135	21	Human	Chicken	1	UK	2009	Europe	Campylobacter jejuni	Neither
18447	917	21	Human	Chicken	1	UK	2009	Europe	Campylobacter jejuni	Neither
18448	436		Human	Chicken	4	UK	2009	Europe	Campylobacter jejuni	Neither
18449	572	206	Human	Chicken	3	UK	2009	Europe	Campylobacter jejuni	Neither
18450	572	206	Human	Chicken	3	UK	2009	Europe	Campylobacter jejuni	Neither
18451	2135	21	Human	Chicken	1	UK	2009	Europe	Campylobacter jejuni	Neither
18453	53	21	Human	Chicken	4	UK	2009	Europe	Campylobacter jejuni	Neither
18454	2078	206	Human	Sheep	Only found in human	UK	2009	Europe	Campylobacter jejuni	Neither
18455	257	257	Human	Chicken	4	UK	2009	Europe	Campylobacter jejuni	Neither
18456	2135	21	Human	Chicken	1	UK	2009	Europe	Campylobacter jejuni	Neither
18457	464	464	Human	Chicken	4	UK	2009	Europe	Campylobacter jejuni	Neither
18458	2135	21	Human	Chicken	1	UK	2009	Europe	Campylobacter jejuni	Neither
18459	825	828	Human	Chicken	5	UK	2009	Europe	Campylobacter coli	Neither
18460	48	48	Human	Chicken	4	UK	2009	Europe	Campylobacter jejuni	Neither
18461	42	42	Human	Cattle	5	UK	2009	Europe	Campylobacter jejuni	Neither
18462	2135	21	Human	Chicken	1	UK	2009	Europe	Campylobacter jejuni	Neither
18463	464	464	Human	Chicken	4	UK	2009	Europe	Campylobacter jejuni	Neither
18464	257	257	Human	Chicken	4	UK	2009	Europe	Campylobacter jejuni	Neither
18465	5	353	Human	Chicken	2	UK	2009	Europe	Campylobacter jejuni	Neither
18466	50	21	Human	Chicken	5	UK	2009	Europe	Campylobacter jejuni	Neither
18468	267	283	Human	Chicken	5	UK	2009	Europe	Campylobacter jejuni	Neither
18469	48	48	Human	Chicken	4	UK	2009	Europe	Campylobacter jejuni	Neither
21106	50	21	Human	Chicken	5	UK	2012	Europe	Campylobacter jejuni	Neither
21107	827	828	Human	Sheep	4	UK	2012	Europe	Campylobacter coli	Neither
21108	2033	354	Human	Chicken	Only found in human	UK	2012	Europe	Campylobacter jejuni	Neither
21109	5136	464	Human	Chicken	1	UK	2012	Europe	Campylobacter jejuni	Neither
21110	61	61	Human	Cattle	4	UK	2012	Europe	Campylobacter jejuni	Neither
21111	3753	828	Human	Chicken	2	UK	2012	Europe	Campylobacter coli	Neither
21112	2109	45	Human	Chicken	1	UK	2012	Europe	Campylobacter jejuni	Neither
21113	572	206	Human	Chicken	3	UK	2012	Europe	Campylobacter jejuni	Neither
21114	5136	464	Human	Chicken	1	UK	2012	Europe	Campylobacter jejuni	Neither
21115	53	21	Human	Chicken	4	UK	2012	Europe	Campylobacter jejuni	Neither
21116	429	48	Human	Chicken	2	UK	2012	Europe	Campylobacter jejuni	Neither
21117	464	464	Human	Chicken	4	UK	2012	Europe	Campylobacter jejuni	Neither
21118	986		Human	Chicken	Only found in human	UK	2012	Europe	Campylobacter jejuni	Neither
21119	21	21	Human	Sheep	5	UK	2012	Europe	Campylobacter jejuni	Neither
21120	50	21	Human	Chicken	5	UK	2012	Europe	Campylobacter jejuni	Neither
21121	206	206	Human	Cattle	4	UK	2012	Europe	Campylobacter jejuni	Neither
21122	21	21	Human	Sheep	5	UK	2012	Europe	Campylobacter jejuni	Neither
21123	50	21	Human	Chicken	5	UK	2012	Europe	Campylobacter jejuni	Neither
21124	122	206	Human	Chicken	3	UK	2012	Europe	Campylobacter jejuni	Neither
21125	51	443	Human	Chicken	3	UK	2012	Europe	Campylobacter jejuni	Neither
21126	51	443	Human	Chicken	3	UK	2012	Europe	Campylobacter jejuni	Neither
21127	21	21	Human	Chicken	5	UK	2012	Europe	Campylobacter jejuni	Neither
21128	2850	446	Human	Chicken	Only found in human	UK	2012	Europe	Campylobacter jejuni	Neither
21129	5136	464	Human	Chicken	1	UK	2012	Europe	Campylobacter jejuni	Neither
21130	50	21	Human	Chicken	5	UK	2012	Europe	Campylobacter jejuni	Neither
21131	574	574	Human	Chicken	1	UK	2012	Europe	Campylobacter jejuni	Neither
21132	5136	464	Human	Chicken	1	UK	2012	Europe	Campylobacter jejuni	Neither
21133	5727	21	Human	Chicken	Only found in human	UK	2012	Europe	Campylobacter jejuni	Neither
21134	4056	607	Human	Chicken	Only found in human	UK	2012	Europe	Campylobacter jejuni	Neither
21135	21	21	Human	Sheep	5	UK	2012	Europe	Campylobacter jejuni	Neither
21136	2273	828	Human	Chicken	1	UK	2012	Europe	Campylobacter coli	Neither
21137	5794	443	Human	Chicken	Only found in human	UK	2012	Europe	Campylobacter jejuni	Neither
21138	50	21	Human	Chicken	5	UK	2012	Europe	Campylobacter jejuni	Neither
21139	573	573	Human	Chicken	1	UK	2012	Europe	Campylobacter jejuni	Neither
21140	22	22	Human	Chicken	4	UK	2012	Europe	Campylobacter jejuni	Neither
21141	257	257	Human	Chicken	4	UK	2012	Europe	Campylobacter jejuni	Neither
21142	5	353	Human	Chicken	2	UK	2012	Europe	Campylobacter jejuni	Neither
21143	5136	464	Human	Chicken	1	UK	2012	Europe	Campylobacter jejuni	Neither
21144	583	45	Human	Chicken	4	UK	2012	Europe	Campylobacter jejuni	Neither
21145	5136	464	Human	Chicken	1	UK	2012	Europe	Campylobacter jejuni	Neither
21146	48	48	Human	Chicken	4	UK	2012	Europe	Campylobacter jejuni	Neither
21147	257	257	Human	Chicken	4	UK	2012	Europe	Campylobacter jejuni	Neither
21148	257	257	Human	Chicken	4	UK	2012	Europe	Campylobacter jejuni	Neither
21149	574	574	Human	Chicken	1	UK	2012	Europe	Campylobacter jejuni	Neither
21150	5	353	Human	Chicken	2	UK	2012	Europe	Campylobacter jejuni	Neither
21151	61	61	Human	Cattle	4	UK	2012	Europe	Campylobacter jejuni	Neither
21152	21	21	Human	Sheep	5	UK	2012	Europe	Campylobacter jejuni	Neither
21153	5136	464	Human	Chicken	1	UK	2012	Europe	Campylobacter jejuni	Neither
21154	44	21	Human	Chicken	2	UK	2012	Europe	Campylobacter jejuni	Neither
21155	257	257	Human	Chicken	4	UK	2012	Europe	Campylobacter jejuni	Neither
21156	48	48	Human	Chicken	4	UK	2012	Europe	Campylobacter jejuni	Neither
21157	1055	828	Human	Chicken	3	UK	2012	Europe	Campylobacter coli	Neither
21158	6135	21	Human	Chicken	Only found in human	UK	2012	Europe	Campylobacter jejuni	Neither
21159	48	48	Human	Chicken	4	UK	2012	Europe	Campylobacter jejuni	Neither
21160	825	828	Human	Chicken	5	UK	2012	Europe	Campylobacter coli	Neither
21161	5726	21	Human	Chicken	Only found in human	UK	2012	Europe	Campylobacter jejuni	Neither
21162	2030	257	Human	Chicken	1	UK	2012	Europe	Campylobacter jejuni	Neither
21163	1038	354	Human	Chicken	1	UK	2012	Europe	Campylobacter jejuni	Neither
21164	48	48	Human	Chicken	4	UK	2012	Europe	Campylobacter jejuni	Neither
21165	50	21	Human	Chicken	5	UK	2012	Europe	Campylobacter jejuni	Neither
21166	48	48	Human	Chicken	4	UK	2012	Europe	Campylobacter jejuni	Neither
21167	827	828	Human	Sheep	4	UK	2012	Europe	Campylobacter coli	Neither
21168	6136		Human	Chicken	Only found in human	UK	2012	Europe	Campylobacter jejuni	Neither
21169	21	21	Human	Chicken	5	UK	2012	Europe	Campylobacter jejuni	Neither
21170	257	257	Human	Chicken	4	UK	2012	Europe	Campylobacter jejuni	Neither
21171	21	21	Human	Sheep	5	UK	2012	Europe	Campylobacter jejuni	Neither
21172	51	443	Human	Chicken	3	UK	2012	Europe	Campylobacter jejuni	Neither
21173	827	828	Human	Sheep	4	UK	2011	Europe	Campylobacter coli	Neither
21174	827	828	Human	Sheep	4	UK	2011	Europe	Campylobacter coli	Neither
21175	403	403	Human	Cattle	2	UK	2011	Europe	Campylobacter jejuni	Neither
21176	403	403	Human	Cattle	2	UK	2011	Europe	Campylobacter jejuni	Neither
21177	5	353	Human	Chicken	2	UK	2011	Europe	Campylobacter jejuni	Neither
21178	5	353	Human	Chicken	2	UK	2011	Europe	Campylobacter jejuni	Neither
21179	573	573	Human	Chicken	1	UK	2011	Europe	Campylobacter jejuni	Neither
21180	573	573	Human	Chicken	1	UK	2011	Europe	Campylobacter jejuni	Neither
21181	855	828	Human	Chicken	4	UK	2011	Europe	Campylobacter coli	Neither
21182	312	658	Human	Chicken	Only found in human	UK	2011	Europe	Campylobacter jejuni	Neither
21183	356	353	Human	Chicken	3	UK	2012	Europe	Campylobacter jejuni	Neither
21184	25	45	Human	Chicken	2	UK	2012	Europe	Campylobacter jejuni	Neither
21185	45	45	Human	Chicken	5	UK	2012	Europe	Campylobacter jejuni	Neither
21186	6137	21	Human	Chicken	Only found in human	UK	2012	Europe	Campylobacter jejuni	Neither
21187	6137	21	Human	Chicken	Only found in human	UK	2012	Europe	Campylobacter jejuni	Neither
21188	257	257	Human	Chicken	4	UK	2012	Europe	Campylobacter jejuni	Neither
21189	42	42	Human	Cattle	5	UK	2012	Europe	Campylobacter jejuni	Neither
21190	572	206	Human	Chicken	3	UK	2012	Europe	Campylobacter jejuni	Neither
21191	572	206	Human	Chicken	3	UK	2012	Europe	Campylobacter jejuni	Neither
21192	1191	828	Human	Chicken	2	UK	2012	Europe	Campylobacter coli	Neither
21193	48	48	Human	Chicken	4	UK	2012	Europe	Campylobacter jejuni	Neither
21194	48	48	Human	Chicken	4	UK	2012	Europe	Campylobacter jejuni	Neither
21195	538	45	Human	Chicken	3	UK	2012	Europe	Campylobacter jejuni	Neither
21196	48	48	Human	Chicken	4	UK	2012	Europe	Campylobacter jejuni	Neither
21197	48	48	Human	Chicken	4	UK	2012	Europe	Campylobacter jejuni	Neither
21198	5136	464	Human	Chicken	1	UK	2012	Europe	Campylobacter jejuni	Neither
21199	227	206	Human	Chicken	3	UK	2012	Europe	Campylobacter jejuni	Neither
21200	266	21	Human	Chicken	3	UK	2012	Europe	Campylobacter jejuni	Neither
21201	48	48	Human	Chicken	4	UK	2012	Europe	Campylobacter jejuni	Neither
21202	257	257	Human	Chicken	4	UK	2012	Europe	Campylobacter jejuni	Neither
21203	5136	464	Human	Chicken	1	UK	2012	Europe	Campylobacter jejuni	Neither
21204	48	48	Human	Chicken	4	UK	2012	Europe	Campylobacter jejuni	Neither
21205	573	573	Human	Chicken	1	UK	2012	Europe	Campylobacter jejuni	Neither
21206	827	828	Human	Sheep	4	UK	2012	Europe	Campylobacter coli	Neither
21207	2133		Human	Chicken	Only found in human	UK	2012	Europe	Campylobacter jejuni	Neither
21208	5136	464	Human	Chicken	1	UK	2012	Europe	Campylobacter jejuni	Neither
21209	574	574	Human	Chicken	1	UK	2012	Europe	Campylobacter jejuni	Neither
21210	45	45	Human	Chicken	5	UK	2012	Europe	Campylobacter jejuni	Neither
21211	2183	828	Human	Chicken	1	UK	2012	Europe	Campylobacter coli	Neither
21212	828	828	Human	Chicken	4	UK	2012	Europe	Campylobacter coli	Neither
21213	50	21	Human	Chicken	5	UK	2012	Europe	Campylobacter jejuni	Neither
21214	42	42	Human	Cattle	5	UK	2012	Europe	Campylobacter jejuni	Neither
21215	21	21	Human	Cattle	5	UK	2012	Europe	Campylobacter jejuni	Neither
21216	5136	464	Human	Chicken	1	UK	2012	Europe	Campylobacter jejuni	Neither
21217	21	21	Human	Cattle	5	UK	2012	Europe	Campylobacter jejuni	Neither
21218	21	21	Human	Chicken	5	UK	2012	Europe	Campylobacter jejuni	Neither
21219	257	257	Human	Chicken	4	UK	2012	Europe	Campylobacter jejuni	Neither
21220	48	48	Human	Chicken	4	UK	2012	Europe	Campylobacter jejuni	Neither
21221	21	21	Human	Sheep	5	UK	2012	Europe	Campylobacter jejuni	Neither
21222	44	21	Human	Chicken	2	UK	2012	Europe	Campylobacter jejuni	Neither
21223	21	21	Human	Chicken	5	UK	2012	Europe	Campylobacter jejuni	Neither
21224	48	48	Human	Chicken	4	UK	2012	Europe	Campylobacter jejuni	Neither
21225	267	283	Human	Chicken	5	UK	2012	Europe	Campylobacter jejuni	Neither
21226	6138		Human	Chicken	Only found in human	UK	2012	Europe	Campylobacter jejuni	Neither
21227	257	257	Human	Chicken	4	UK	2012	Europe	Campylobacter jejuni	Neither
21228	21	21	Human	Chicken	5	UK	2012	Europe	Campylobacter jejuni	Neither
21229	822	21	Human	Chicken	1	UK	2012	Europe	Campylobacter jejuni	Neither
21230	877		Human	Chicken	1	UK	2012	Europe	Campylobacter jejuni	Neither
21231	44	21	Human	Chicken	2	UK	2012	Europe	Campylobacter jejuni	Neither
21232	48	48	Human	Chicken	4	UK	2012	Europe	Campylobacter jejuni	Neither
21233	267	283	Human	Chicken	5	UK	2012	Europe	Campylobacter jejuni	Neither
21234	21	21	Human	Chicken	5	UK	2012	Europe	Campylobacter jejuni	Neither
21235	828	828	Human	Chicken	4	UK	2012	Europe	Campylobacter coli	Neither
21236	267	283	Human	Chicken	5	UK	2012	Europe	Campylobacter jejuni	Neither
21237	42	42	Human	Cattle	5	UK	2012	Europe	Campylobacter jejuni	Neither
21238	51	443	Human	Chicken	3	UK	2012	Europe	Campylobacter jejuni	Neither
21239	22	22	Human	Chicken	4	UK	2012	Europe	Campylobacter jejuni	Neither
21240	122	206	Human	Chicken	3	UK	2012	Europe	Campylobacter jejuni	Neither
21241	19	21	Human	Cattle	5	UK	2012	Europe	Campylobacter jejuni	Neither
21242	572	206	Human	Chicken	3	UK	2012	Europe	Campylobacter jejuni	Neither
21243	4776	692	Human	Bird	1	UK	2012	Europe	Campylobacter jejuni	Neither
21244	19	21	Human	Cattle	5	UK	2012	Europe	Campylobacter jejuni	Neither
21245	827	828	Human	Sheep	4	UK	2012	Europe	Campylobacter coli	Neither
21246	48	48	Human	Chicken	4	UK	2012	Europe	Campylobacter jejuni	Neither
21247	5136	464	Human	Chicken	1	UK	2012	Europe	Campylobacter jejuni	Neither
21248	6886	45	Human	Chicken	Only found in human	UK	2012	Europe	Campylobacter jejuni	Neither
21249	19	21	Human	Cattle	5	UK	2012	Europe	Campylobacter jejuni	Neither
21250	45	45	Human	Chicken	5	UK	2012	Europe	Campylobacter jejuni	Neither
21310	825	828	Human	Chicken	5	UK	2010	Europe	Campylobacter coli	Neither
21311	51	443	Human	Chicken	3	UK	2010	Europe	Campylobacter jejuni	Neither
21312	607	607	Human	Chicken	2	UK	2010	Europe	Campylobacter jejuni	Neither
21313	49	49	Human	Chicken	3	UK	2010	Europe	Campylobacter jejuni	Neither
21314	1003	45	Human	Chicken	2	UK	2010	Europe	Campylobacter jejuni	Neither
21315	137	45	Human	Chicken	5	UK	2010	Europe	Campylobacter jejuni	Neither
21316	45	45	Human	Chicken	5	UK	2010	Europe	Campylobacter jejuni	Neither
21317	50	21	Human	Chicken	5	UK	2010	Europe	Campylobacter jejuni	Neither
21318	48	48	Human	Chicken	4	UK	2010	Europe	Campylobacter jejuni	Neither
21319	50	21	Human	Chicken	5	UK	2010	Europe	Campylobacter jejuni	Neither
21320	2131		Human	Chicken	1	UK	2010	Europe	Campylobacter jejuni	Neither
21321	2131		Human	Chicken	1	UK	2010	Europe	Campylobacter jejuni	Neither
21323	794	677	Human	Chicken	1	UK	2010	Europe	Campylobacter jejuni	Neither
21324	464	464	Human	Chicken	4	UK	2010	Europe	Campylobacter jejuni	Neither
21325	2109	45	Human	Chicken	1	UK	2010	Europe	Campylobacter jejuni	Neither
21326	21	21	Human	Chicken	5	UK	2010	Europe	Campylobacter jejuni	Neither
21327	206	206	Human	Sheep	4	UK	2010	Europe	Campylobacter jejuni	Neither
21328	827	828	Human	Sheep	4	UK	2010	Europe	Campylobacter coli	Neither
21329	50	21	Human	Chicken	5	UK	2010	Europe	Campylobacter jejuni	Neither
21330	21	21	Human	Chicken	5	UK	2010	Europe	Campylobacter jejuni	Neither
21331	5149	828	Human	Chicken	Only found in human	UK	2010	Europe	Campylobacter coli	Neither
21333	48	48	Human	Chicken	4	UK	2010	Europe	Campylobacter jejuni	Neither
21334	827	828	Human	Sheep	4	UK	2010	Europe	Campylobacter coli	Neither
21335	21	21	Human	Chicken	5	UK	2010	Europe	Campylobacter jejuni	Neither
21336	5483	49	Human	Chicken	Only found in human	UK	2010	Europe	Campylobacter jejuni	Neither
21337	827	828	Human	Sheep	4	UK	2010	Europe	Campylobacter coli	Neither
21338	464	464	Human	Chicken	4	UK	2010	Europe	Campylobacter jejuni	Neither
21339	19	21	Human	Chicken	5	UK	2010	Europe	Campylobacter jejuni	Neither
21340	273	206	Human	Cattle	2	UK	2010	Europe	Campylobacter jejuni	Neither
21341	464	464	Human	Chicken	4	UK	2010	Europe	Campylobacter jejuni	Neither
21342	257	257	Human	Chicken	4	UK	2010	Europe	Campylobacter jejuni	Neither
21343	222	206	Human	Chicken	1	UK	2010	Europe	Campylobacter jejuni	Neither
21344	53	21	Human	Chicken	4	UK	2010	Europe	Campylobacter jejuni	Neither
21345	2140	574	Human	Chicken	Only found in human	UK	2010	Europe	Campylobacter jejuni	Neither
21346	7176	353	Human	Chicken	Only found in human	UK	2010	Europe	Campylobacter jejuni	Neither
21347	22	22	Human	Chicken	4	UK	2010	Europe	Campylobacter jejuni	Neither
21348	354	354	Human	Chicken	3	UK	2010	Europe	Campylobacter jejuni	Neither
21349	825	828	Human	Chicken	5	UK	2010	Europe	Campylobacter coli	Neither
21350	257	257	Human	Chicken	4	UK	2010	Europe	Campylobacter jejuni	Neither
21351	2195		Human	Chicken	1	UK	2010	Europe	Campylobacter coli	Neither
21352	42	42	Human	Cattle	5	UK	2010	Europe	Campylobacter jejuni	Neither
21353	50	21	Human	Chicken	5	UK	2010	Europe	Campylobacter jejuni	Neither
21354	574	574	Human	Chicken	1	UK	2010	Europe	Campylobacter jejuni	Neither
21355	257	257	Human	Chicken	4	UK	2010	Europe	Campylobacter jejuni	Neither
21356	1395	658	Human	Chicken	Only found in human	UK	2010	Europe	Campylobacter jejuni	Neither
21357	5242	21	Human	Chicken	Only found in human	UK	2010	Europe	Campylobacter jejuni	Neither
21358	257	257	Human	Chicken	4	UK	2010	Europe	Campylobacter jejuni	Neither
21359	354	354	Human	Chicken	3	UK	2010	Europe	Campylobacter jejuni	Neither
21360	5152	702	Human	Chicken	Only found in human	UK	2010	Europe	Campylobacter jejuni	Neither
21361	48	48	Human	Chicken	4	UK	2010	Europe	Campylobacter jejuni	Neither
21362	122	206	Human	Chicken	3	UK	2010	Europe	Campylobacter jejuni	Neither
21363	5154	1332	Human	Chicken	Only found in human	UK	2010	Europe	Campylobacter jejuni	Neither
21364	257	257	Human	Chicken	4	UK	2010	Europe	Campylobacter jejuni	Neither
21365	22	22	Human	Chicken	4	UK	2010	Europe	Campylobacter jejuni	Neither
21366	5134	607	Human	Chicken	Only found in human	UK	2010	Europe	Campylobacter jejuni	Neither
21367	21	21	Human	Cattle	5	UK	2010	Europe	Campylobacter jejuni	Neither
21368	50	21	Human	Chicken	5	UK	2010	Europe	Campylobacter jejuni	Neither
21369	3574	21	Human	Chicken	1	UK	2010	Europe	Campylobacter jejuni	Neither
21370	464	464	Human	Chicken	4	UK	2010	Europe	Campylobacter jejuni	Neither
21371	990	257	Human	Chicken	1	UK	2010	Europe	Campylobacter jejuni	Neither
21372	45	45	Human	Chicken	5	UK	2010	Europe	Campylobacter jejuni	Neither
21373	257	257	Human	Chicken	4	UK	2010	Europe	Campylobacter jejuni	Neither
21374	6601	48	Human	Chicken	Only found in human	UK	2010	Europe	Campylobacter jejuni	Neither
21375	877		Human	Chicken	1	UK	2010	Europe	Campylobacter jejuni	Neither
21376	5	353	Human	Chicken	2	UK	2010	Europe	Campylobacter jejuni	Neither
21377	5	353	Human	Chicken	2	UK	2010	Europe	Campylobacter jejuni	Neither
21378	5018	21	Human	Chicken	1	UK	2010	Europe	Campylobacter jejuni	Neither
21379	48	48	Human	Chicken	4	UK	2010	Europe	Campylobacter jejuni	Neither
21380	137	45	Human	Chicken	5	UK	2010	Europe	Campylobacter jejuni	Neither
21381	50	21	Human	Chicken	5	UK	2010	Europe	Campylobacter jejuni	Neither
21382	883	21	Human	Chicken	2	UK	2010	Europe	Campylobacter jejuni	Neither
21383	53	21	Human	Chicken	4	UK	2010	Europe	Campylobacter jejuni	Neither
21384	61	61	Human	Cattle	4	UK	2010	Europe	Campylobacter jejuni	Neither
21386			Human	Chicken	5	UK	2010	Europe	Campylobacter coli	Neither
21387	22	22	Human	Chicken	4	UK	2010	Europe	Campylobacter jejuni	Neither
21388	19	21	Human	Cattle	5	UK	2010	Europe	Campylobacter jejuni	Neither
21389	50	21	Human	Chicken	5	UK	2010	Europe	Campylobacter jejuni	Neither
21390	50	21	Human	Cattle	5	UK	2010	Europe	Campylobacter jejuni	Neither
21391	574	574	Human	Chicken	1	UK	2010	Europe	Campylobacter jejuni	Neither
21392	222	206	Human	Chicken	1	UK	2010	Europe	Campylobacter jejuni	Neither
21393	5138	206	Human	Chicken	Only found in human	UK	2010	Europe	Campylobacter jejuni	Neither
21394	48	48	Human	Chicken	4	UK	2010	Europe	Campylobacter jejuni	Neither
21395	5142		Human	Chicken	Only found in human	UK	2010	Europe	Campylobacter jejuni	Neither
21396	5136	464	Human	Chicken	1	UK	2010	Europe	Campylobacter jejuni	Neither
21397	443	443	Human	Chicken	2	UK	2010	Europe	Campylobacter jejuni	Neither
21398	50	21	Human	Chicken	5	UK	2010	Europe	Campylobacter jejuni	Neither
21399	19	21	Human	Cattle	5	UK	2010	Europe	Campylobacter jejuni	Neither
21400	607	607	Human	Chicken	2	UK	2010	Europe	Campylobacter jejuni	Neither
21401	21	21	Human	Sheep	5	UK	2010	Europe	Campylobacter jejuni	Neither
21402	354	354	Human	Chicken	3	UK	2010	Europe	Campylobacter jejuni	Neither
21403	44	21	Human	Chicken	2	UK	2010	Europe	Campylobacter jejuni	Neither
21404	5	353	Human	Chicken	2	UK	2010	Europe	Campylobacter jejuni	Neither
21405	6131	828	Human	Chicken	Only found in human	UK	2010	Europe	Campylobacter coli	Neither
21406	21	21	Human	Cattle	5	UK	2010	Europe	Campylobacter jejuni	Neither
21407	354	354	Human	Chicken	3	UK	2010	Europe	Campylobacter jejuni	Neither
21408	19	21	Human	Cattle	5	UK	2010	Europe	Campylobacter jejuni	Neither
21409	48	48	Human	Chicken	4	UK	2010	Europe	Campylobacter jejuni	Neither
21410	5136	464	Human	Chicken	1	UK	2010	Europe	Campylobacter jejuni	Neither
21411	2122	353	Human	Chicken	Only found in human	UK	2010	Europe	Campylobacter jejuni	Neither
21412	2033	354	Human	Chicken	Only found in human	UK	2010	Europe	Campylobacter jejuni	Neither
21413	2844	460	Human	Chicken	1	UK	2010	Europe	Campylobacter jejuni	Neither
21414	50	21	Human	Chicken	5	UK	2010	Europe	Campylobacter jejuni	Neither
21415	61	61	Human	Cattle	4	UK	2010	Europe	Campylobacter jejuni	Neither
21416	5153	702	Human	Chicken	Only found in human	UK	2010	Europe	Campylobacter jejuni	Neither
21418	883	21	Human	Chicken	2	UK	2010	Europe	Campylobacter jejuni	Neither
21419	2844	460	Human	Chicken	1	UK	2010	Europe	Campylobacter jejuni	Neither
21420	354	354	Human	Chicken	3	UK	2010	Europe	Campylobacter jejuni	Neither
21421	52	52	Human	Chicken	4	UK	2010	Europe	Campylobacter jejuni	Neither
21422	48	48	Human	Chicken	4	UK	2010	Europe	Campylobacter jejuni	Neither
21423	51	443	Human	Chicken	3	UK	2010	Europe	Campylobacter jejuni	Neither
21424	6132	828	Human	Chicken	Only found in human	UK	2010	Europe	Campylobacter coli	Neither
21425	5	353	Human	Chicken	2	UK	2010	Europe	Campylobacter jejuni	Neither
21426	5	353	Human	Chicken	2	UK	2010	Europe	Campylobacter jejuni	Neither
21427	6133		Human	Environment	Only found in human	UK	2010	Europe	Campylobacter coli	Neither
21428	61	61	Human	Cattle	4	UK	2010	Europe	Campylobacter jejuni	Neither
21429	1578	828	Human	Chicken	3	UK	2010	Europe	Campylobacter coli	Neither
21430	400	353	Human	Chicken	1	UK	2010	Europe	Campylobacter jejuni	Neither
21431	827	828	Human	Sheep	4	UK	2010	Europe	Campylobacter coli	Neither
21432	658	658	Human	Chicken	4	UK	2010	Europe	Campylobacter jejuni	Neither
21433	5	353	Human	Chicken	2	UK	2010	Europe	Campylobacter jejuni	Neither
21434	50	21	Human	Chicken	5	UK	2010	Europe	Campylobacter jejuni	Neither
21435	48	48	Human	Chicken	4	UK	2010	Europe	Campylobacter jejuni	Neither
21436	354	354	Human	Chicken	3	UK	2010	Europe	Campylobacter jejuni	Neither
21437	53	21	Human	Cattle	4	UK	2010	Europe	Campylobacter jejuni	Neither
21438	572	206	Human	Chicken	3	UK	2010	Europe	Campylobacter jejuni	Neither
21439	354	354	Human	Chicken	3	UK	2010	Europe	Campylobacter jejuni	Neither
21440	353	353	Human	Chicken	3	UK	2010	Europe	Campylobacter jejuni	Neither
21441	51	443	Human	Chicken	3	UK	2010	Europe	Campylobacter jejuni	Neither
21442	257	257	Human	Chicken	4	UK	2010	Europe	Campylobacter jejuni	Neither
21443	872	828	Human	Chicken	4	UK	2010	Europe	Campylobacter coli	Neither
21444	48	48	Human	Chicken	4	UK	2010	Europe	Campylobacter jejuni	Neither
21445	861	21	Human	Chicken	2	UK	2010	Europe	Campylobacter jejuni	Neither
21446	2030	257	Human	Chicken	1	UK	2010	Europe	Campylobacter jejuni	Neither
21447	21	21	Human	Chicken	5	UK	2010	Europe	Campylobacter jejuni	Neither
21448	48	48	Human	Chicken	4	UK	2010	Europe	Campylobacter jejuni	Neither
21449	48	48	Human	Chicken	4	UK	2010	Europe	Campylobacter jejuni	Neither
21450	21	21	Human	Cattle	5	UK	2010	Europe	Campylobacter jejuni	Neither
21451	5136	464	Human	Chicken	1	UK	2010	Europe	Campylobacter jejuni	Neither
21452	38	48	Human	Cattle	4	UK	2010	Europe	Campylobacter jejuni	Neither
21453	50	21	Human	Chicken	5	UK	2010	Europe	Campylobacter jejuni	Neither
21454	5	353	Human	Chicken	2	UK	2010	Europe	Campylobacter jejuni	Neither
21455	827	828	Human	Sheep	4	UK	2010	Europe	Campylobacter coli	Neither
21456	19	21	Human	Chicken	5	UK	2010	Europe	Campylobacter jejuni	Neither
21457	50	21	Human	Chicken	5	UK	2010	Europe	Campylobacter jejuni	Neither
21458	5	353	Human	Chicken	2	UK	2010	Europe	Campylobacter jejuni	Neither
21460	2355	21	Human	Bird	Only found in human	UK	2010	Europe	Campylobacter jejuni	Neither
21461	50	21	Human	Chicken	5	UK	2010	Europe	Campylobacter jejuni	Neither
21462	607	607	Human	Chicken	2	UK	2010	Europe	Campylobacter jejuni	Neither
21463	312	658	Human	Chicken	Only found in human	UK	2010	Europe	Campylobacter jejuni	Neither
21464	572	206	Human	Chicken	3	UK	2010	Europe	Campylobacter jejuni	Neither
21465	266	21	Human	Chicken	3	UK	2010	Europe	Campylobacter jejuni	Neither
21466	21	21	Human	Sheep	5	UK	2010	Europe	Campylobacter jejuni	Neither
21467	206	206	Human	Cattle	4	UK	2010	Europe	Campylobacter jejuni	Neither
21468	354	354	Human	Chicken	3	UK	2010	Europe	Campylobacter jejuni	Neither
21469	872	828	Human	Chicken	4	UK	2010	Europe	Campylobacter coli	Neither
21470	586		Human	Chicken	2	UK	2010	Europe	Campylobacter jejuni	Neither
21471	137	45	Human	Chicken	5	UK	2010	Europe	Campylobacter jejuni	Neither
21472	48	48	Human	Chicken	4	UK	2010	Europe	Campylobacter jejuni	Neither
21473	775	52	Human	Chicken	2	UK	2010	Europe	Campylobacter jejuni	Neither
21474	775	52	Human	Chicken	2	UK	2010	Europe	Campylobacter jejuni	Neither
21475	400	353	Human	Chicken	1	UK	2010	Europe	Campylobacter jejuni	Neither
21476	775	52	Human	Chicken	2	UK	2010	Europe	Campylobacter jejuni	Neither
21477	5144	460	Human	Chicken	Only found in human	UK	2010	Europe	Campylobacter jejuni	Neither
21478	21	21	Human	Sheep	5	UK	2010	Europe	Campylobacter jejuni	Neither
21479	21	21	Human	Sheep	5	UK	2010	Europe	Campylobacter jejuni	Neither
21480	51	443	Human	Chicken	3	UK	2010	Europe	Campylobacter jejuni	Neither
21481	1374		Human	Chicken	Only found in human	UK	2010	Europe	Campylobacter jejuni	Neither
21482	523	658	Human	Chicken	1	UK	2010	Europe	Campylobacter jejuni	Neither
21483	508	508	Human	Cattle	1	UK	2011	Europe	Campylobacter jejuni	Neither
21484	825	828	Human	Chicken	5	UK	2011	Europe	Campylobacter coli	Neither
21485	51	443	Human	Chicken	3	UK	2011	Europe	Campylobacter jejuni	Neither
21486	464	464	Human	Chicken	4	UK	2011	Europe	Campylobacter jejuni	Neither
21487	50	21	Human	Chicken	5	UK	2011	Europe	Campylobacter jejuni	Neither
21488	53	21	Human	Cattle	4	UK	2011	Europe	Campylobacter jejuni	Neither
21489	5150		Human	Chicken	1	UK	2011	Europe	Campylobacter coli	Neither
21490	6134		Human	Chicken	Only found in human	UK	2011	Europe	Campylobacter jejuni	Neither
21491	50	21	Human	Chicken	5	UK	2011	Europe	Campylobacter jejuni	Neither
21492	2135	21	Human	Chicken	1	UK	2011	Europe	Campylobacter jejuni	Neither
21493	828	828	Human	Chicken	4	UK	2011	Europe	Campylobacter coli	Neither
21494	190	21	Human	Chicken	3	UK	2011	Europe	Campylobacter jejuni	Neither
21495	658	658	Human	Chicken	4	UK	2011	Europe	Campylobacter jejuni	Neither
21496	574	574	Human	Chicken	1	UK	2011	Europe	Campylobacter jejuni	Neither
21497	464	464	Human	Chicken	4	UK	2011	Europe	Campylobacter jejuni	Neither
21498	1709	1034	Human	Chicken	1	UK	2011	Europe	Campylobacter jejuni	Neither
21499	257	257	Human	Chicken	4	UK	2011	Europe	Campylobacter jejuni	Neither
21500	5	353	Human	Chicken	2	UK	2011	Europe	Campylobacter jejuni	Neither
21501	257	257	Human	Chicken	4	UK	2011	Europe	Campylobacter jejuni	Neither
21507	1709	1034	Human	Chicken	1	UK	2011	Europe	Campylobacter jejuni	Neither
21554	1044	658	Human	Chicken	3	UK	2012	Europe	Campylobacter jejuni	Neither
21555	50	21	Human	Chicken	5	UK	2012	Europe	Campylobacter jejuni	Neither
21556	48	48	Human	Chicken	4	UK	2012	Europe	Campylobacter jejuni	Neither
21557	574	574	Human	Chicken	1	UK	2012	Europe	Campylobacter jejuni	Neither
21558	464	464	Human	Chicken	4	UK	2012	Europe	Campylobacter jejuni	Neither
21559	122	206	Human	Chicken	3	UK	2012	Europe	Campylobacter jejuni	Neither
21560	5136	464	Human	Chicken	1	UK	2012	Europe	Campylobacter jejuni	Neither
21561	2274		Human	Chicken	1	UK	2012	Europe	Campylobacter jejuni	Neither
21562	446	446	Human	Chicken	Only found in human	UK	2012	Europe	Campylobacter jejuni	Neither
21563	2118		Human	Chicken	Only found in human	UK	2012	Europe	Campylobacter jejuni	Neither
21564	21	21	Human	Sheep	5	UK	2012	Europe	Campylobacter jejuni	Neither
21565	969	354	Human	Chicken	1	UK	2012	Europe	Campylobacter jejuni	Neither
21566	829	828	Human	Chicken	3	UK	2012	Europe	Campylobacter coli	Neither
21567	5136	464	Human	Chicken	1	UK	2012	Europe	Campylobacter jejuni	Neither
21568	464	464	Human	Chicken	4	UK	2012	Europe	Campylobacter jejuni	Neither
21569	21	21	Human	Sheep	5	UK	2012	Europe	Campylobacter jejuni	Neither
21570	353	353	Human	Chicken	3	UK	2012	Europe	Campylobacter jejuni	Neither
21571	262	21	Human	Sheep	4	UK	2012	Europe	Campylobacter jejuni	Neither
21572	5136	464	Human	Chicken	1	UK	2012	Europe	Campylobacter jejuni	Neither
21573	53	21	Human	Chicken	4	UK	2012	Europe	Campylobacter jejuni	Neither
21574	5	353	Human	Chicken	2	UK	2012	Europe	Campylobacter jejuni	Neither
21575	53	21	Human	Chicken	4	UK	2012	Europe	Campylobacter jejuni	Neither
21576	520	21	Human	Chicken	3	UK	2012	Europe	Campylobacter jejuni	Neither
21577	273	206	Human	Sheep	2	UK	2012	Europe	Campylobacter jejuni	Neither
21578	354	354	Human	Chicken	3	UK	2012	Europe	Campylobacter jejuni	Neither
21579	50	21	Human	Chicken	5	UK	2012	Europe	Campylobacter jejuni	Neither
21580	50	21	Human	Chicken	5	UK	2012	Europe	Campylobacter jejuni	Neither
21581	53	21	Human	Chicken	4	UK	2012	Europe	Campylobacter jejuni	Neither
21582	257	257	Human	Chicken	4	UK	2012	Europe	Campylobacter jejuni	Neither
21583	829	828	Human	Chicken	3	UK	2012	Europe	Campylobacter coli	Neither
21584	50	21	Human	Chicken	5	UK	2012	Europe	Campylobacter jejuni	Neither
21585	22	22	Human	Chicken	4	UK	2012	Europe	Campylobacter jejuni	Neither
21586	21	21	Human	Chicken	5	UK	2012	Europe	Campylobacter jejuni	Neither
21587	50	21	Human	Chicken	5	UK	2012	Europe	Campylobacter jejuni	Neither
21588	5246	403	Human	Cattle	Only found in human	UK	2012	Europe	Campylobacter jejuni	Neither
21589	48	48	Human	Chicken	4	UK	2012	Europe	Campylobacter jejuni	Neither
21590	5326		Human	Chicken	Only found in human	UK	2012	Europe	Campylobacter jejuni	Neither
21591	21	21	Human	Sheep	5	UK	2012	Europe	Campylobacter jejuni	Neither
21592	5349	828	Human	Chicken	Only found in human	UK	2012	Europe	Campylobacter coli	Neither
21593	446	446	Human	Chicken	Only found in human	UK	2012	Europe	Campylobacter jejuni	Neither
21594	446	446	Human	Chicken	Only found in human	UK	2012	Europe	Campylobacter jejuni	Neither
21595	53	21	Human	Chicken	4	UK	2012	Europe	Campylobacter jejuni	Neither
21596	354	354	Human	Chicken	3	UK	2012	Europe	Campylobacter jejuni	Neither
21597	573	573	Human	Chicken	1	UK	2012	Europe	Campylobacter jejuni	Neither
21598	21	21	Human	Cattle	5	UK	2012	Europe	Campylobacter jejuni	Neither
21599	257	257	Human	Chicken	4	UK	2012	Europe	Campylobacter jejuni	Neither
21600	48	48	Human	Chicken	4	UK	2012	Europe	Campylobacter jejuni	Neither
22078	61	61	Human	Cattle	4	UK	2012	Europe	Campylobacter jejuni	Neither
22079	985	403	Human	Chicken	Only found in human	UK	2012	Europe	Campylobacter jejuni	Neither
22080	267	283	Human	Chicken	5	UK	2012	Europe	Campylobacter jejuni	Neither
22081	354	354	Human	Chicken	3	UK	2012	Europe	Campylobacter jejuni	Neither
22082	21	21	Human	Sheep	5	UK	2012	Europe	Campylobacter jejuni	Neither
22083	22	22	Human	Chicken	4	UK	2012	Europe	Campylobacter jejuni	Neither
22084	22	22	Human	Chicken	4	UK	2012	Europe	Campylobacter jejuni	Neither
22085	574	574	Human	Chicken	1	UK	2012	Europe	Campylobacter jejuni	Neither
22086	572	206	Human	Chicken	3	UK	2012	Europe	Campylobacter jejuni	Neither
22087	21	21	Human	Chicken	5	UK	2012	Europe	Campylobacter jejuni	Neither
22088	257	257	Human	Chicken	4	UK	2012	Europe	Campylobacter jejuni	Neither
22089	45	45	Human	Chicken	5	UK	2012	Europe	Campylobacter jejuni	Neither
22090	45	45	Human	Chicken	5	UK	2012	Europe	Campylobacter jejuni	Neither
22091	45	45	Human	Chicken	5	UK	2012	Europe	Campylobacter jejuni	Neither
22092	2274		Human	Chicken	1	UK	2012	Europe	Campylobacter jejuni	Neither
22093	574	574	Human	Chicken	1	UK	2012	Europe	Campylobacter jejuni	Neither
22094	22	22	Human	Chicken	4	UK	2012	Europe	Campylobacter jejuni	Neither
22095	50	21	Human	Chicken	5	UK	2012	Europe	Campylobacter jejuni	Neither
22096	827	828	Human	Sheep	4	UK	2012	Europe	Campylobacter coli	Neither
22097	22	22	Human	Chicken	4	UK	2012	Europe	Campylobacter jejuni	Neither
22098	492	48	Human	Chicken	3	UK	2012	Europe	Campylobacter jejuni	Neither
22099	48	48	Human	Chicken	4	UK	2012	Europe	Campylobacter jejuni	Neither
22100	48	48	Human	Chicken	4	UK	2012	Europe	Campylobacter jejuni	Neither
22101	4243	443	Human	Chicken	1	UK	2012	Europe	Campylobacter jejuni	Neither
22102	932	403	Human	Cattle	Only found in human	UK	2012	Europe	Campylobacter jejuni	Neither
22103	52	52	Human	Chicken	4	UK	2012	Europe	Campylobacter jejuni	Neither
22104	21	21	Human	Sheep	5	UK	2012	Europe	Campylobacter jejuni	Neither
22105	51	443	Human	Chicken	3	UK	2012	Europe	Campylobacter jejuni	Neither
22106	932	403	Human	Cattle	Only found in human	UK	2012	Europe	Campylobacter jejuni	Neither
22107	1962		Human	Bird	2	UK	2012	Europe	Campylobacter jejuni	Neither
22108	5	353	Human	Chicken	2	UK	2012	Europe	Campylobacter jejuni	Neither
22109	5136	464	Human	Chicken	1	UK	2012	Europe	Campylobacter jejuni	Neither
22110	354	354	Human	Chicken	3	UK	2012	Europe	Campylobacter jejuni	Neither
22111	45	45	Human	Chicken	5	UK	2012	Europe	Campylobacter jejuni	Neither
22112	48	48	Human	Chicken	4	UK	2012	Europe	Campylobacter jejuni	Neither
22113	48	48	Human	Chicken	4	UK	2012	Europe	Campylobacter jejuni	Neither
22114	51	443	Human	Chicken	3	UK	2012	Europe	Campylobacter jejuni	Neither
22115	827	828	Human	Sheep	4	UK	2012	Europe	Campylobacter coli	Neither
22116	814	661	Human	Chicken	1	UK	2012	Europe	Campylobacter jejuni	Neither
22117	50	21	Human	Chicken	5	UK	2012	Europe	Campylobacter jejuni	Neither
22118	5136	464	Human	Chicken	1	UK	2012	Europe	Campylobacter jejuni	Neither
22119	883	21	Human	Chicken	2	UK	2012	Europe	Campylobacter jejuni	Neither
22120	48	48	Human	Chicken	4	UK	2012	Europe	Campylobacter jejuni	Neither
22121	5136	464	Human	Chicken	1	UK	2012	Europe	Campylobacter jejuni	Neither
22122	53	21	Human	Chicken	4	UK	2012	Europe	Campylobacter jejuni	Neither
22123	5	353	Human	Chicken	2	UK	2012	Europe	Campylobacter jejuni	Neither
22124	22	22	Human	Chicken	4	UK	2012	Europe	Campylobacter jejuni	Neither
22125	4056	607	Human	Chicken	Only found in human	UK	2012	Europe	Campylobacter jejuni	Neither
22126	4056	607	Human	Chicken	Only found in human	UK	2012	Europe	Campylobacter jejuni	Neither
22127			Human	Chicken	5	UK	2009	Europe	Campylobacter jejuni	Neither
22128	257	257	Human	Chicken	4	UK	2009	Europe	Campylobacter jejuni	Neither
22129	1707	607	Human	Chicken	Only found in human	UK	2009	Europe	Campylobacter jejuni	Neither
22130	6233	828	Human	Chicken	Only found in human	UK	2009	Europe	Campylobacter coli	Neither
22131	658	658	Human	Chicken	4	UK	2009	Europe	Campylobacter jejuni	Neither
22132	5	353	Human	Chicken	2	UK	2009	Europe	Campylobacter jejuni	Neither
22133	61	61	Human	Cattle	4	UK	2010	Europe	Campylobacter jejuni	Neither
22134	2135	21	Human	Chicken	1	UK	2010	Europe	Campylobacter jejuni	Neither
22135	5359	48	Human	Chicken	1	UK	2010	Europe	Campylobacter jejuni	Neither
22136	61	61	Human	Cattle	4	UK	2010	Europe	Campylobacter jejuni	Neither
22137	2135	21	Human	Chicken	1	UK	2010	Europe	Campylobacter jejuni	Neither
22138	50	21	Human	Chicken	5	UK	2010	Europe	Campylobacter jejuni	Neither
22139	61	61	Human	Cattle	4	UK	2010	Europe	Campylobacter jejuni	Neither
22140	5359	48	Human	Chicken	1	UK	2010	Europe	Campylobacter jejuni	Neither
22141	50	21	Human	Chicken	5	UK	2010	Europe	Campylobacter jejuni	Neither
22142	1409		Human	Chicken	1	UK	2010	Europe	Campylobacter jejuni	Neither
22143	48	48	Human	Chicken	4	UK	2010	Europe	Campylobacter jejuni	Neither
22144	50	21	Human	Chicken	5	UK	2010	Europe	Campylobacter jejuni	Neither
22145	879		Human	Chicken	1	UK	2010	Europe	Campylobacter jejuni	Neither
22148	21	21	Human	Sheep	5	UK	2010	Europe	Campylobacter jejuni	Neither
22149	48	48	Human	Chicken	4	UK	2010	Europe	Campylobacter jejuni	Neither
22150	827	828	Human	Sheep	4	UK	2010	Europe	Campylobacter coli	Neither
22151	1044	658	Human	Chicken	3	UK	2010	Europe	Campylobacter jejuni	Neither
22152	257	257	Human	Chicken	4	UK	2010	Europe	Campylobacter jejuni	Neither
22154	829	828	Human	Chicken	3	UK	2010	Europe	Campylobacter coli	Neither
22155	825	828	Human	Sheep	5	UK	2010	Europe	Campylobacter coli	Neither
22156	2135	21	Human	Chicken	1	UK	2010	Europe	Campylobacter jejuni	Neither
22157	48	48	Human	Chicken	4	UK	2010	Europe	Campylobacter jejuni	Neither
22158	2135	21	Human	Chicken	1	UK	2010	Europe	Campylobacter jejuni	Neither
22159	48	48	Human	Chicken	4	UK	2010	Europe	Campylobacter jejuni	Neither
22160	475	48	Human	Chicken	3	UK	2010	Europe	Campylobacter jejuni	Neither
22161	919	574	Human	Chicken	Only found in human	UK	2010	Europe	Campylobacter jejuni	Neither
22162	48	48	Human	Chicken	4	UK	2010	Europe	Campylobacter jejuni	Neither
22163	583	45	Human	Chicken	4	UK	2010	Europe	Campylobacter jejuni	Neither
22164	48	48	Human	Chicken	4	UK	2010	Europe	Campylobacter jejuni	Neither
22165	48	48	Human	Chicken	4	UK	2010	Europe	Campylobacter jejuni	Neither
22168	574	574	Human	Chicken	1	UK	2010	Europe	Campylobacter jejuni	Neither
22169	354	354	Human	Chicken	3	UK	2010	Europe	Campylobacter jejuni	Neither
22170	257	257	Human	Chicken	4	UK	2010	Europe	Campylobacter jejuni	Neither
22171	5	353	Human	Chicken	2	UK	2010	Europe	Campylobacter jejuni	Neither
22172	827	828	Human	Sheep	4	UK	2010	Europe	Campylobacter coli	Neither
[truncated: 19,788 more rows]
